# Supplementary material for: Correction: Are pangolins the intermediate host of the 2019 novel coronavirus (SARS-CoV-2)?
Source: PLoS Pathog. 2021 Jun 9;17(6):e1009664. doi: 10.1371/journal.ppat.1009664 (PMC8189448; doi:10.1371/journal.ppat.1009664)
Supplement: S2 File — Among the 38 contigs, the sequences of contigs of k141_1468 flag = 1 multi = 3.0000 len = 525, k141_2756 flag = 1 multi = 3.0000 len = 525, and k141_7634 flag = 1 multi = 3.0000 len = 525; k141_5040 flag = 1 multi = 3.0000 len = 546 and k141_3865 flag = 1 multi = 3.0000 len = 546; as well as k141_15718 flag = 1 multi = 3.0000 len = 546 and k141_3865 flag = 1 multi = 3.0000 len = 546, had the same sequences. Contig k141_8467 flag = 1 multi = 6.0000 len = 345 did not align to the pangolin SARS-CoV-2 genome obtained in this study [1], and so it was not used in the reported genome assembly. Therefore, there were 33 unique contigs used to obtain pangolin CoV genome in total. (TXT) [file ppat.1009664.s002.txt]

>k141_23303 flag=3 multi=87.1189 len=873
ATGGCGCCGATCTAAAGTCCTATGACTTAGGTGACGAGCTGGGCACTGATCCTTATGAAGATTATCAAGAAAACTGGAACACTAAACATGGCAGTGGTGTAACTCGTGAGCTCATGCGTGAGCTTAATGGGGGCGCATACACTCGCTATGTCGATAACAACTACTGTGGCCCTGATGGCTACCCTCTTGAGTGCATTAAAGACTTGCTGGCGCGTGCTGGTAAAGCTTCTTGCACTTTGTCCGAACAACTGGACTTTCTTGACACTAAGAGAGGTGTGTACTGCTGCCGTGAGCATGACCATGAAATTGCATGGTACACGGAACGCTCTGATAAGAGTTATGAATTGCAGACACCTTTTGAAATTAAACTGGCAAAGAAATTTGACACTTTTACTGGGGAGTGCCCAAATTTTGTATTCCCTCTTAATTCAACTATCAAGACTATTCAACCTAGAGTTGAAAGGAAAAAGCTTGATGGCTTTATGGGTAGGATTCGATCTGTCTACCCTGTTGCTTCACCTAATGAATGCAACCAAATGTGCCTGTCAACTCTCATGAAGTGTAACCATTGTGGTGAAACTTCATGGCAGACAGGCGATTTTGTTAGAGCCACTTGTGAGTTCTGTGGTACTGAAAATTTGACTAAAGATGGCGCCATAGCTGTGACCACCAGCTCCTTTATTACAGTTCTTCTTCGCAAGAACGGTAATAAAGGAGCTGGTGGTCACAGCTATGGCGCCGATCTAAAGTCCTATGACTTAGGTGACGAGCTGGGCACTGATCCTTATGAAGATTATCAAGAAAACTGGAACACTAAACATGGCAGTGGTGTAACTCGTGAGCTCATGCGTGAGCTTAATGGGGGCGCATACA
>k141_1777 flag=1 multi=19.0000 len=679
CACCTAATGAATGCAACCAAATGTGCCTGTCAACTCTCATGAAGTGTAACCATTGTGGTGAAACTTCATGGCAGACAGGCGATTTTGTTAGAGCCACTTGTGAGTTCTGTGGTACTGAAAATTTGACTAAAGATGGCGCCATAGCTGTGACCACCAGCTCCTTTATTACAGTTCTTCTTCGCAAGAACGGTAATAAAGGAGCTGGTGGTCACAGCTATGGCGCCGATCTAAAGTCCTATGACTTAGGTGACGAGCTGGGCACTGATCCTTATGAAGATTATCAAGAAAACTGGAACACTAAACATGGCAGTGGTGTAACTCGTGAGCTCATGCGTGAGCTTAATGGGGGCGCATACACTCGCTATGTCGATAACAACTACTGTGGCCCTGATGGCTACCCTCTTGAGTGCATTAAAGACTTGCTGGCGCGTGCTGGTAAAGCTTCTTGCACTTTGTCCGAACAACTGGACTTTCTTGACACTAAGAGAGGTGTGTACTGCTGCCGTGAGCATGACCATGAAATTGCATGGTACACGGAACGCTCTGATAAGAGTTATGAATTGCAGACACCTTTTGAAATTAAACTGGCAAAGAAATTTGACACTTTTACTGGGGAGTGCCCAAATTTTGTATTCCCTCTTAATTCAACTATCAAGACTATTCAACCTAGAGTTGAAAG
>k141_3792 flag=1 multi=9.0000 len=3377
GCAGTCTCTAAAGGTTTTTTCAAGGAAGGAAGTTCTGTTGAATTAAAACACTTCTTCTTTGCCCAAGATGGTAATGCAGCAATAAGTGATTATGATTACTATCGCTACAATTTACCAACTATGTGTGACATTAGACAATTACTTTTCGTAGTAGAAGTAGTTGATAAGTATTTTGATTGCTATGACGGTGGTTGTATTAATGCTAATCAAGTCATAGTTAATAATTTAGACAAGTCTGCTGGTTTTCCATTTAATAAATGGGGCAAGGCTAGGTTATATTATGATTCTATGAGTTATGAGGACCAAGATGCATTGTTCGCTTATACTAAGCGTAATGTCATCCCAACTATAACTCAAATGAATCTTAAATATGCTATTAGTGCTAAAAATAGAGCTCGTACAGTTGCTGGCGTATCTATTTGTAGCACTATGACAAACAGACAGTTCCATCAGAAACTTCTTAAGTCTATAGCAGCCACCAGAGGTGCCACAGTTGTTATAGGCACTAGTAAGTTCTATGGTGGTTGGCATAATATGTTGAAAACTGTTTACAGTGATGTAGAAAATCCCCATCTTATGGGTTGGGATTACCCTAAATGTGACAGAGCAATGCCTAACATGCTTAGAATCATGGCCTCACTCGTGCTTGCTCGTAAACATACAACCTGTTGCAGTCTGTCACACCGTTTCTATAGATTAACTAATGAGTGTGCACAGGTATTAAGTGAAATGGTCATGTGTGGTGGTTCACTATATGTTAAACCAGGTGGAACTTCATCAGGAGATGCAACAACTGCTTATGCTAATAGTGTTTTTAACATTTGTCAAGCTGTTACAGCTAATGTCAATGCACTTTTATCCACTGATGGTAACAAAATTGCTGATAAATATATCCGCAATTTGCAGCACAGACTTTATGAGTGTCTCTATAGAAATAGAGATGTTGATACAGACTTTGTGAATGAGTTTTATGCATATTTGCGTAAACACTTCTCAATGATGATACTCTCTGATGATGCTGTTGTGTGCTTTAATAGCACTTATGCGTCTCAAGGTTTAGTGGCTAGCATAAAGAACTTCAAGTCAGTTCTTTATTACCAAAATAATGTTTTTATGTCTGAGGCTAAATGCTGGACTGAGACTGACCTTACTAAAGGACCTCATGAATTTTGCTCTCAGCATACAATGCTAGTCAAACAAGGTGATGATTATGTGTACCTGCCCTATCCTGATCCATCAAGAATTTTAGGAGCTGGCTGTTTTGTTGATGACATCGTAAAAACAGATGGTACATTAATGATAGAACGATTTGTGTCTTTAGCTATAGATGCTTATCCACTTACTAAACATCCAAATCAGGAGTATGCTGATGTCTTTCATTTGTATTTACAATACATAAGAAAGTTACATGATGAATTAACAGGACATATGTTAGACATGTATTCTGTTATGCTTACTAATGATAACACTTCTAGGTATTGGGAACCTGAATTTTATGAAGCTATGTACACACCTCATACAGTCTTACAGGCTGTTGGAGCCTGTGTTCTTTGTAATTCACAGACTTCATTAAGATGTGGTGCGTGTATACGCAGACCATTCTTATGTTGTAAATGCTGTTATGACCATGTCATATCAACATCACATAAATTAGTCTTGTCTGTTAATCCTTATGTTTGCAATGCTCCAGGTTGTGATGTCACAGATGTGACTCAACTTTACTTAGGAGGTATGAGCTATTACTGCAAGTCACACAAACCGCCTATTAGCTTTCCTTTATGTGCTAATGGACAGGTTTTTGGTTTATATAAAAACACATGTGTTGGTAGCGACAACGTTACTGACTTTAATGCAATAGCCACATGTGATTGGACAAATGCAGGTGATTACATTCTTGCTAACACCTGTACTGAGAGACTTAAACTGTTCGCTGCTGAAACATTGAAAGCAACAGAAGAGACCTTTAAACTATCTTACGGCATTGCCACTGTGCGTGAAGTGTTGTCTGATAGAGAGTTACACCTTTCATGGGAGGTTGGAAAACCTAGACCACCACTCAATAGAAATTATGTCTTTACTGGTTACCGTGTAACTAAAAATAGTAAAGTACAAATAGGAGAGTACACCTTTGAAAAAGGTGACTATGGAGATGCTGTTGTATATCGAGGTACAACAACCTACAAATTAAATGTTGGTGACTATTTTGTACTAACATCACATACAGTAATGCCTTTGAGTGCGCCTACACTAGTACCACAAGAGCATTATGTTAGAATAACTGGCTTGTACCCGACACTCAACATCTCAGATGAGTTTTCTAGCAATGTTGCAAATTATCAAAAGGTTGGTATGCAAAAGTATTCTACACTCCAGGGACCTCCTGGTACTGGTAAGAGTCATTTTGCTATTGGCTTAGCTCTCTACTACCCGTCTGCGCGCATAGTGTATACAGCTTGCTCTCATGCTGCTGTCGATGCGCTTTGCGAGAAGGCATTAAAATATTTGCCTATAGACAAATGTAGTAGAATTATACCTGCACGCGCTCGTGTAGAGTGTTTTGACAAATTCAAAGTGAATTCAACATTAGAACAGTATGTCTTTTGCACTGTAAATGCATTGCCAGAAACAACTGCTGATATAGTTGTTTTTGATGAAATTTCAATGGCTACAAATTATGACTTGAGTGTTGTCAATGCTAGACTACGTGCTAAGCACTATGTTTACATTGGCGATCCTGCTCAACTACCAGCACCACGCACATTGCTAACTAAAGGCACACTAGAACCAGAATATTTTAATTCAGTGTGTAGACTTATGAAAACTATAGGTCCAGACATGTTCCTTGGAACCTGTCGTCGCTGTCCTGCTGAAATAGTCGACACTGTAAGTGCTCTAGTTTATGACAATAAGCTGAAAGCACATAAAGAAAAATCAGCACAATGCTTTAAAATGTTTTATAAGGGTGTTATTACACATGATGTCTCATCTGCAATAAACAGACCTCAAATAGGCGTAGTAAGAGAATTTCTTACACGCAATCCTGCTTGGAGAAAAGCTGTCTTTATCTCACCATATAATTCACAGAATGCGGTAGCGTCAAAAATCTTGGGACTACCAACTCAGACTGTTGATTCATCACAGGGTTCTGAATATGACTATGTCATATTCACGCAAACCACTGAAACAGCTCACTCTTGTAATGTTAATAGATTTAATGTTGCTATTACTAGAGCGAAAGTAGGCATACTTTGCATAATGTCAGATAGAGACCTTTATGACAAGTTGCAATTTACAAGTCTTGAAATTCCACGTAGAAATGTGGCAACTTTACAAGCAGAAAATGTAACAGGACTATTTAAAGATTGTAGCAAAGTGAT
>k141_13993 flag=1 multi=6.0000 len=2278
AATCTTGAAATATCCGTCGACATTTCGGAAAACAAACTCTCTTAATGTGTCAAATAAGCCACTTTTGCCAGCTATATCTAGCATAAAAGACTTAGACACATACTCAAAAGTGCAATTGGCATAAGAGGAATAAACAGCAAACTCTCTCGTGCTCCACGTTTTATTGTTATGATAATAACCACTAAGGTAAGGGTCATAACAAAACTGGAAATTACAAACTTTGATGATAACATTAGTTGCGTTGTTAACTATCAAAAGTGACTGTGATGTGTTGTCAAGAGTCGTTCCAAAGATCCAACCTCTGACAATGTTAGATTTTTCAGTTGCAGCAAAGTAAATACCGTCTTTGAAATCCAAAACAGGGTTATCAACTCTCTTTTCAGCACTGTTAGTTTTTGTCAATGCATAATACCAGCTAACATTAGAATAAAAAGGTAAAAAGTAACCCTGACTCAACACAAGTGTGTTTGATCTAAATATGGTGTCAGGATAATAAACACCTCTTTGAGAGGAATTGGTGAATGAAGGCTGGATAGCAGCTCTACCTGTTAAATTAACACATTGTGAATTTACTAAGGCAAAGTGTAAAAAGAAGAAAAACAACATGTTCGTTTAGTTATTAACAAGAACATCACTAGAAATAACAACTCTGTTGTTCTCTCTAATAATAAGTCTACCTTTACTAAGAAGAGATAAAATCATATCATTAATTTGGCCTTCTTTTAAAGACATTACAGCAGTACCTCTTAATTTAAGAGGAAACTTACTCATGTCAAATAAAGAATAGGAAGACAATTGTATTGGATTTGTGTTCCTCCAAAATATGTAATTTGCATGCATGACATAACCGTCGATTTGTTCACGCGGTTTGCCAAGATAATTACATCCAATTAAAAATGCTTCTGAAGATGAGGCATTCACATTAGTAACAAAAGCGGTCCACCATGCGAAGTGTCCCATGAGCTTATAAAGATCAGCATTCCAAGAGTGCTCCGTTATCTTTATTGCCACAGAACCTCCGAGGGCTAACTTTTGTTGTATAAATCCACAAATGTAAGTGAAAAATCCTTCTTTGGAATCATTTTCTTTTGTAACATTTTTAGTCTTAGGATCGTACATGTCACTAATAATGAGATCCCATTTGTTAGCTGTATGTACGGTTGCACAATCACCAATTAAAGTTGAATCTGCATCAGAGACAAAGTCATTAAGATCTGAATCAACAAGTAGTGTACCCGTGGGTAACCACTGTCTCAAAACTGCTGTACCAGGTGCCACTCCTTTATCTGAGCCAGCACCAAAATGTATAACTCTCATATTGTAAGGCACAGCTAAAGTTAATGTATTTAAATATTGACACAGTTGGGTATATTTTGCGACATTCATCATTATGCCTTTAGGTAATGTAGCACTATCACCATAATTCTGAAGGTCACATTTCTCTAGTAGCATCCTTTGCATTTTGTAAAGGTTTGGCATAGCCACTCCCGGTTGCCATGCTTGACTAGATTGTAATTTTGGGTAAAATGTTTCAACGTGTCCATCTTTACACCAAAGCATAAATGAAATTTCTGTATAGTCAATAGTCACTTTGACAACTTTAGAAACCACAGATAAATCTTGAGATTTTATTATTTCAACAAAATCATCAAGTAATAAATCTATAACAGAACACACACATTTTGAAGATCCAGTTTGTGCATCTGTTATGAAGTAATTTTTAACTGTACTGTCCATGGGAATAAAATCCTCTAACTCGAGAGGCGAATCCTTTGAACGTTTAGCTAGTCCAATCAATAAGTGTAAGCCCCCTAATTGACTGTGACTAAAATCTCCATAAACGATATGTTCGAAGGCATAGCCTTCTAGTTTATATCGTTCAATGAATTCATCCATAGCTAATTCTAAGAAATCAATTTCCATTTGACTCCTGGGTTTGAATTCTTGTAAATTTCTACTTTGGGTAAAATAAGTTTCAGGTAGTTGCTGTACAACACCATCTACTTTCTTGTAATAATTGAACTGTGTTTTTACTGCTTCTCCAATTAATGTGACTCCATTAAGACTAGCTTGTTTAGGACCAACAGATGGTTGTAAACCTTTAACACTGCCTTCTGTAATAAGAACACCATTACGGGCGTTTCTGAACAAGTCTACTTGGCCATCAACTCTACCATCAAAGAAGACGGTGAGAGGTGCGCAAACACTTTCAGTAGGTTTCTTTGCTATGTCAGTCATAGTACAAACTCCTATTGTAGAAACATGTGCAGGGGCTTCT
>k141_12974 flag=1 multi=4.0000 len=574
TTTACATCTGACATTTTAGACTGTACAGTGGCTACTTTAATGCATGGTTTACCTCCAACACCCAACAACTTGATGTTAAGTTTGAAGGCATCTATGCTATTCTTAGGAGGAAGTAATCCTTGGGAATTCATATATCTAAACTCCTGTGTAGAAACTAAATAATCATAAACACCAAGAGTCAGTCTAAAATAGCGGTTGAGTAAACAGAAGAGGCCAAAGTAACAAGTACAGAAATAGCCTAAGAAACAATAAACTAGCATTATACACTGAAGTGTATTACCAGTTATGAAGAAGATAGGGCAATACTCAACACACATAAAAACAATACCTCTGGCCATAAACATGACAGTTGTAACTACACCTGAGTAGTTAGAAGTTACAGAGATTATAAGAGCCCACATAGAAATAGCTTGATCTAAAGCATTACCATAATAGACTTTATAAACAAGTGTCAGAACATTCATAAGTGTCCAAACTCTTCTAGCACCATCATCATACACAGTTCTTGCTGTCATAAGGATTAATAACACTACAGCTGATGCATACATAACACAGTCCTTTAGTTTGAAACCAG
>k141_20728 flag=3 multi=3.0032 len=1067
AAGCAAGAAAAAGAAGTACGCTATTAACTATTAACGTACCTGTCTCTTCCGAAACGAATGAGTACATAAGTTCGTACTCATCAGCTTGTGCTTACAAAGGCACGCTAGTAGTCGTCGTCGGTTCATCATAAATTGGTTCCATTGCTGGATTAACAACTCCGGATGAACCGTCGATTGTGTGAATTTGGACATGTTCTTCGGGCTCATCTACGATTTTATTGTAGATGAAGAAAGTTACATGTTCAACACCAGTGTATGTGCTCAATTGAGTTGAGTACAGCTGGTAGTAATCTGAATTCTTCTAGAGTTCCTGATCTTCTGGTCTGGTCAAAATTGTACCGTGGAGCGGCACATTCAACAAAATGTTTGTTTCTGGGTTGAAGGACCACATGGAACGCGTTCGAGCAAACAGCCTGAATGAAGCAATGAAGTAGCTAAGCCACATCAAGCCAACAAGACAAGCCATTGCAATGGCAATTCCACCTGTGATCCAATTTATTCTGTAAACAGCAGCAAGCACAAAGCAAGCTAAAGTTACTGGCCAAAGCAGCCAGAGGAAAATTAACTTAATTATGTACAAAAACCTATTCCTGTTGGCATAGGCAAATTGTAAAAGACAAATCCATGTAAGAAATAGGAATCCTATTACTAGGTTCCATTGATCAAGGAGCTTTTTAAGTTCCTCAACGGTAATAGTACCGTTGTCACCTGACATGGCTAAAATTAAAGTTCCAAACAGAAAAACTAATATAATATTTAGTTCGTTTAGACCAGAAGATCAGGAACTCTAGAAGAATTCAGATTTTTAACACGAGAGTAAACGTAAAAAAAAGGTTTCACAAGACTCACGTTAACAATATTGCAGCAGTACGCACACAATCGAAGCGCAGTAAGGATGGCTAGTGTGACTAGCAAGAATACCACGAAAGCAAGAAAAAGAAGTACGCTATTAACTATTAACGTACCTGTCTCTTCCGAAACGAATGAGTACATAAGTTCGTACTCATCAGCTTGTGCTTACAAAGGCACGCTAGTAGTCGTCGTCGGTTCATCATAAATTGGTTCCA
>k141_6914 flag=1 multi=3.0000 len=881
CGTACATTTATGTTAAATTATAATGAAAATGGTACAATAACAGATGCTGTTGATTGTGCCCTAGATCCTCTATCTGAGGCTAAATGCACATTAAAATCCTTAACTGTTGAAAAAGGAATCTATCAGACTTCTAACTTTAGAGTTCAACCAACTGAATCTATAGTTAGGTTTCCAAATATTACAAACTTATGCACTTTTGGTGAAGTTTTCAATGCAACCACTTTTGCATCTGTTTATGCTTGGAATAGAAAGAGAATCAGTAACTGTGTTGCTGATTACTCTGTTCTTTACAACTCCACTTCTTTCTCAACATTCAAATGTTATGGAGTTTCACCAACCAAACTAAATGATCTCTGCTTTACTAACGTTTATGCAGACTCATTTGTAGTTAGAGGTGATGAAGTCAGACAAATTGCTCCAGGACAAACAGGAAGAATTGCTGGCTATAATTATAAACTCCCTGATGATTTCACAGGTTGTGTAATAGCTTGGAATTCTAACAACCTTGATTCTAAGGTTGGTGGTAATTATAACTACCTTTATAGATTGTTTAGAAAGTCCAACCTCAAACCTTTTGAACGAGACATTTCTACAGAAATATACCAAGCTGGTAGTACACCCTGCAATGGGGTTGAAGGTTTTAACTGTTACTTTCCTCTACAATCTTATGGTTTCCACCCTACTAATGGTGTTGGTTACCAACCTTATAGAGTAGTAGTATTGTCATTTGAACTTTTAAAAGCACCTGCTACTGTTTGTGGACCTAAACAGTCCACTAACCTAGTTAAAAACAAATGTGTCAACTTCAATTTTAATGGCCTAACTTCATCACCTCTAACTACAAATGATCTCTGCTTTACTAACGTTTATGCAGACTCATT
>k141_11979 flag=1 multi=3.0000 len=873
TCTAACATCACCTAACTCTCCTACTGTTTTGTTACAATAGGCTAAGATAAGTGCACAGAAATTAGCAGCATGGGACCTTTGTATTCAGAAGACTTTGTCAGTAAAGCACCATCTATGCAATACAGAGTTTCCTTAGAAGTTATGTGTTTGTAGTGGCCACATTGGTAATTACCAGTGTATTCACTAGCACAAACAAAGGTACCATGCTTCAATTCATAGTCGGCAGGTGGTGCAGACATCATAACAAAAGGTGACTCTTGTTGGACTAAATATTGTGTGGCTTGTTTACCGCACACACAAGGTACTTGGACACCTTTCTTAAGTTGTTCATAAGAAAGTGTACCCATGTACATAACAGCTTCCACACCCTTAAGAGTGGTTTGTTGCTGTCCACAAGTTTTACACACCACATTTAGAACTCTCTTACAAGAATCCAAATTGGCATGTTGAAACAAATAATTCATTGTTTCTCTAACATCACCTAACTCTCCTACTGTTTTGTTACAATAGGCTAAGATAAGTGCACAGAAATTAGCAGCATCACCGGCTCTAGCTCTATAATAAGCATCTTGCAAAGCAGGTGGATTAAACTTCAACTCTATTTGTTGGAGTGCTAATAAAGCAGTAGCAAGGTAACAATTGTTATCTGCCCACTTAATAGAAGTTAAACCATTAACCTGTGGGTATTTCCACTTCTTGGTATGGTTTAAAGCTGACATGTACCTACCAAGAAAACTAGCATCTGTTGTATGGTAGTACTCAAAAGCCTCTGCACGTAATGTGTCATCATTAGGCAAGACATAAAATGTCTTACCTTCATGTGAATTATGAGGTTTTATTTTAGTGACATCAGCTCCATCCAAATAAGTGGGA
>k141_4286 flag=1 multi=6.0000 len=1227
TACCTAGGTTTCGTCCGGGTGTGACCGAAAGGTAAGATGGAGAGCCTTGTCCCTGGTTTCAACGAGAAAACACACGTCCAACTCAGTTTGCCTGTTTTACAGGTTCGCGACGTGCTCGTACGTGGCTTTGGAGACTCCGTGGAGGAGGCTATCTCAGAGGCACGTCAACATCTCAAGGATGGCACTTGTGGCTTAGTAGAGGTTGAAAAAGGCGTCTTGCCTCAACTTGAACAGCCCTATGTGTTCATCAAACGTTCTGATGCCCGAACTGCACCGCATGGCCATGTAATGGTTGAATTGGTTGCAGAACTCAATGGTGTTCAGTACGGTCGTAGTGGTGAGACACTTGGTGTTCTCGTACCCCATGTGGGTGAAACACCTGTTGCTTACCGCAAAGTTCTTCTTCGCAAGAACGGTAATAAAGGAGCTGGTGGTCACAGCTATGGCGCCGATCTAAAGTCCTATGACTTAGGTGACGAGCTGGGCACTGATCCTTATGAAGATTATCAAGAAAACTGGAACACTAAACATGGCAGTGGTGTAACTCGTGAGCTCATGCGTGAGCTTAATGGGGGCGCATACACTCGCTATGTCGATAACAACTACTGTGGCCCTGATGGCTACCCTCTTGAGTGCATTAAAGACTTGCTGGCGCGTGCTGGTAAAGCTTCTTGCACTTTGTCCGAACAACTGGACTTTCTTGACACTAAGAGAGGTGTGTACTGCTGCCGTGAGCATGACCATGAAATTGCATGGTACACGGAACGCTCTGATAAGAGTTATGAATTGCAGACACCTTTTGAAATTAAACTGGCAAAGAAATTTGACACTTTTACTGGGGAGTGCCCAAATTTTGTATTCCCTCTTAATTCAACTATCAAGACTATTCAACCTAGAGTTGAAAGGAAAAAGCTTGATGGCTTTATGGGTAGGATTCGATCTGTCTACCCTGTTGCTTCACCTAATGAATGCAACCAAATGTGCCTGTCAACTCTCATGAAGTGTAACCATTGTGGTGAAACTTCATGGCAGACAGGCGATTTTGTTAGAGCCACTTGTGAGTTCTGTGGTACTGAAAATTTGACTAAAGATGGTGCTACAACTTGTGGTTACCTTCCTCAAAATGCTGTTGTCAAAATTTACTGTCCAGCATGTCATAACCCAGCTCGTCACCTAAGTCATAGGACTTTAGATCGGCGCCATAGCTGTGACCACCAGCTCCTTTAT
>k141_10878 flag=1 multi=7.0000 len=1044
TTCATAATTAGGGTTAAGCATGTCTTCAGAAGTGCAGATCACATGTCGTGGACAGTAAACTACATCATCAAGCCAAAGACCATTAAGAGTAGTTGTACCACAAGTAACTTGTACCATGCAGCCCTCAACTTTACCAGATGGGAATGCCATTTTTCTAAAACCACTCTGTAAGACAGCAGATGTGATAGAAGTTTGTGGTGGTTGGTAGAGAACATCAGAGCCTGAGTTGCTAAAATCATTAAGAGCCTTGGCGAGATGACAACAAGCAGCTTCTCTATAGCTTGTAGTGTCCATGGCTCCACTAAAATACTTGTACTTATTGTAAAGAGCTAAATATCTGTTATATTGCGTAAGAGGCAGAAGTACATCACTGCGCAATTTCAGATACATTTCTTTATTTAAGAGAAAGGTGCATAAAGCAGCCTCTTCAAATGTACTAAAGGAAACACCATTAAAGACAACACGTCTCTTTAGGTAGTTGCTAAAGAACCAATAAAAATGCTTTGTGGAAATACAAATGACATAAACAATTGTTATCCAGAAAGGTACTAAAGGTGTGAACATAACCATCCATTGGATATGTGCTAAGAAAGAAACATCATTAGTAAGATAGAATGTCAAGTACAAGTAAATAACAGAGTAAACACCAGGTAAGAACGAATAAACTGGTGTCAAGCAGAGTACAGTGAATGACATAAGGAATAACAGAGTATTGAAGGCAACTACATGACTGTATTCACCAAAAGCTCTTCTAAACCTCATAAAGTAGTAAGCAAGACATGTTACTATAATAGCAACGATGCCTCCCGCTACAATAGATGCAGATATGTCCAAAGCACCAATCGGTTGAATTAGTGGTGTGAACATATTAGTAAGTAAATTCACAGCATCTACACCACAAAACACTCCTGGTAGAGATCTGTAATGATCATTATTGAGTACCCATCTACCACTAGTGGATACACAAATGCCTGCTTCAGATCTTTCACATGTACCGTGTCTACAGTACTCAGAGTCAAAAGTTGTTACCACTCTAACAGAACC
>k141_12055 flag=1 multi=14.0000 len=2430
TTATGAGAACTTTTAAAGTTTCCATTTGGAATCTTGACTACATCATAAATCTCATAATTAAAAGTTTATCTAAGCCACTAACTGAAAATAAATATTCTCAGTTAGATGAAGAGCAACCAATGGAGATTGATTAAACGAACATGAAAATTATTCTTTTCTTGGCATTGATAACACTTGCTACTTGTGAGCTTTATCATTATCAAGAGTGTGTTAGAGGTACAACAGTACTTTTAAAAGAACCTTGCTCTTCTGGAACATATGAAGGCAACTCACCTTTTCATCCTCTAGCTGATAACAAATTTGCACTGACTTGCTTTAGCACTCAATTTGCTTTTGCTTGTCCTGACGGTGTTAAACACATCTACCAGCTACGTGCACGAGCAGTTTCACCTAAACTGTTCATCAGACAAGAGGAAGTTCAAGAACTTTACTCACCAATTTTTCTCATAGTTGCGGCGATAGTGTTTATAACACTCTGCTTCACACTTAAGAGAAAGATAGAATGAGTGAGCTTTCACTAATTGACTTCTATCTGTGCTCTTTAGCCTTTTTGCTATTCCTTGTTTTAATTATGCTCATTATCTTTTGGTTTTCACTTGAACTACAAGATCATAATGAAACCTGTCATGCCTAAACGAACATGAAATTTCTTGTTTTCTTAGGAATCCTTACAACAGTAACTGCATTTCATCAGGAATGTAGTTTACAGTCATGTGCTCAACATCAACCCTATGTAGTTGATGATCCCTGTCCTATTCACTTTTACTCTCGATGGTTTATCAGAGTAGGAGCTAGAAAGTCAGCACCTTTAATTGAACTGTGCGTGGATGAGGCTGGTTCTAAATCACCCATTCAGTACATAGATATAGGTAATTACACGGTTTCCTGTTCACCTTTTACAATTAATTGCCAGGAACCTAAATTAGGCAGTCTCGTAGTACGTTGTTCGTTCTATGAGGACTTTTTAGAGTATCATGACGTTCGTGTTGTTTTAGATTTCATCTAAACGAACAAACTAAAATGTCTGATAATGGACCACAAAATCAGCGAAATGCACCCCGCATTACGTTTGGTGGACCCTCAGATTCAGCTGGCAGTAACCAGAATGGAGAACGCAGTGGTGCACGACCTAAACAACGTCGTCCCCAAGGTTTACCCAATAATACTGCGTCTTGGTTCACCGCTCTCACTCAACATGGCAAGGAAGACCTTAGATTCCCTCGAGGACAAGGCGTTCCGATTAACACCAATAGCAGTCCAGATGACCAAATTGGCTACTACCGAAGAGCTACCAGACGAATTCGTGGTGGTGACGGTAAAATGAAAGATCTCAGTCCAAGATGGTACTTTTACTACCTAGGAACTGGGCCAGAAGCTGGACTTCCCTATGGTGCTAACAAAGAAGGCATCATATGGGTTGCAAATGAGGGAGCCTTGAATACACCTAAAGATCACATTGGCACCCGAAATCCTGCTAACAATGCTGCAATCGTGCTACAACTTCCTCAAGGAACAACATTGCCAAAAGGCTTCTACGCAGAAGGGAGCAGAGGCGGCAGTCAAGCTTCTTCTCGTTCCTCATCACGTAGTCGCAACAGTTCAAGAAACACAACTCCAGGCAGCAGCAGGGGAACTTCTCCTGCTAGGATGGCTGGCAATGGTGGTGATGCTGCTCTTGCTTTGCTGCTGCTTGACAGGTTGAACCAACTTGAGAGCAAAATGTCTGGTAAAGGCCAACAACAACAAGGCCAAACTGTCACTAAGAAATCCGCTGCAGAGGCTTCTAAGAAACCTCGCCAAAAACGTACTGCCACCAAACAATACAATGTAACACAAGCTTTTGGCAGACGTGGTCCAGAACAAACCCAAGGAAACTTTGGGGATCAAGAATTAATCAGACAAGGAACTGATTACAAACAATGGCCGCAAATTGCACAATTTGCTCCTAGCGCTTCTGCATTCTTCGGAATGTCGCGCATTGGCATGGAAGTCACACCTTCGGGAACGTGGTTGACCTACACAGGTGCCATCAAATTGGACGACAAAGATCCAAATTTCAAAGATCAAGTCATTTTGCTGAATAAGCACATTGACGCATACAAAACATTCCCACCAACAGAGCCTAAAAAGGACAAAAAGAAGAAGGCTGATGAAACTCAAGCCTTACCGCAGAGACAGAAGAAACAACCCACGGTGGCTCTTTCAAGTCCTCCCTAATGTTACACACTGATTAAAGATTGCTATGTGAGATTAAAGTTAACTACATCTACTTGTGCTATGTAGCTACGAGAATTCATTCTGCACAAGAGTAGACTATATATCGTAAACGGAAAAGCGAAAACGTTTATATAGCCCATCTGCCTTGTGTGGTCTGCATGAGTTTAAGCCTGAGTTGAATCAGCACTGCTCATGGATTGTTGCAATTGTTTG
>k141_14922 flag=1 multi=3.0000 len=1151
TTACAAGACACCACCAATAAAGGATTTTGGTGGTTTCAACTTTTCTCAAATATTACCAGATCCATCAAAACCAAGCAAGAGGTCATTTATTGAAGATTTACTCTTCAACAAAGTGACACTTGCTGATGCTGGCTTCATCAAACAATATGGTGATTGCCTTGGTGATATTGCCGCTAGAGATCTTATTTGTGCACAAAAGTTTAATGGCCTTACTGTTCTGCCACCTTTGCTCACAGATGAAATGATTGCTCAATACACCTCTGCACTACTTGCAGGGACAATCACATCAGGTTGGACCTTTGGTGCTGGTGCAGCATTACAGATACCATTTGCTATGCAAATGGCTTACAGGTTTAATGGTATTGGAGTTACACAAAATGTTCTCTACGAGAACCAAAAACTAATTGCAAACCAATTCAACAGTGCAATTGGCAAAATTCAAGATTCACTTTCATCTACTGCAAGTGCACTTGGAAAACTTCAAGATGTTGTCAACCAAAATGCACAGGCTTTAAACACACTTGTTAAACAACTCAGCTCTAATTTTGGAGCCATTTCGAGTGTGTTAAATGACATTCTTTCACGTCTTGACAAAGTTGAGGCTGAAGTCCAAATTGACAGGTTGATCACTGGCAGATTACAAAGTTTGCAGACATACGTGACTCAACAACTAATTAGAGCCGCAGAAATTAGAGCTTCTGCTAATCTTGCCGCAACTAAGATGTCTGAATGTGTTCTCGGACAATCTAAAAGAGTTGACTTTTGTGGTAAAGGCTACCACCTTATGTCTTTTCCGCAGTCAGCACCTCATGGTGTAGTCTTTTTGCATGTGACTTATGTTCCATCTCAAGAAAAGAATTTTACTACTACCCCTGCCATTTGTCATGAAGGAAAAGCACACTTTCCTCGTGAAGGTGTTTTCGTTTCAAACGGCACGCACTGGTTTGTAACACAAAGGAATTTCTATGAACCACAAATTATTACCACGGACAATACTTTTGTCTCTGGTAGCTGTGATGTTGTGATTGGAATTGTCAACAACACAGTTTATGATCCTTTGCAACCAAAACTTGATTCATTCAAGGAGGAGTTGGACAAATATTTTAAAAATCATACATCACCAGATGTTGATTTAGGTGACATTTCTGGCA
>k141_3706 flag=1 multi=9.0000 len=2872
GTCTGTATGAAATCACCGAAATCATACCAGTTACCGTTAAGATCTTGATTATTCATTGTTAATGCCACGTTGTTGGTAAGTGCAGCTACTGAAAAGCATGTTGTACGCTTATCTAGTAATAAATTACCAGAAGCAGCATGCATAGCAGGATCAGCAGCATACACAAGTAATTCCTTAAAACTAAGTCTGGAGCTATGTAAGTTTACATCCTGATTCTGTACAACTCCTAGCTCTCTGAAGTGGTAACCAGTTGAAACAACAAATGGAACACCATCAACAAAAATCTTTCTCACTAAAGGACCAAAACTTGTTGGTGGGAAGACCGTAGAGAACAAAACATTAAAGTTTGCACAATGCAGAATGCATCTGTCATCCAAACAATTAACACAATTTGGGTGATAAGTTTGATCCCAATACTTGAAATAACGGTCAAAGAGTTTTAACCTCTCTTCCGTGAAATCATACTTTAACAAATCCCATTTTATGTAAGGCTTTGTTAGATCAGTGTCAACATGTGACTCAGCAGTTAATGCTCTTGTCAATGTTAATATAGGCATTAACAATGAATAATAAGAATCTACAACGGGAACTCCACTACCTGGTGTGGTCTGTATGAAATCACCGAAATCATACCAGTTACCGTTAAGATCTTGATTATCTAATGTCAGTACACCAACAATGCCAGCATCTCGCATGGCATCACAGAATTGTACTGTTTTTAACAAAGCTTGGCGTACACGCTCACCTAAGTTAGCATATACGCGTAATATGTCTGGGTTTTCTACAAAATCATACCAGTCTTTTTTGTTAAAATACTCATCATCACAACAGTTGTAAGTAACAAGTATTTCTTTTAATGTGTCACAGTTACCCTCATCAAAATGCCGCAAAGCATAGACAAGGTCAGCCATTGTGTATTTAGTAAGACGTTGACGTGATATATGTGGTACCATGTCACCGTCTATTCTAAACTTAAAAAAGTCATGTTTAGCAACAGCTGGACAATCCTTAAGTAAGTTGTAAATTGTTTCCTCATGTTGATAGTTAGAGAAAGTGTGTCTCTTAACTATGAAATAAGAGTCAATTAAATTGCCATCTTCATCTTTCTCTTGGAAGCGACAACAATTAGTTTTTAGGAATTTAGCAAAACCAGCTACTTTGTCATTGTAGATGTCAAAAGCCCTATATACGACATCAGTACTAGTGCCTGTGCCGCACGGTGTAAGACGGGCTGCACTTACACCGCAAACCCGTTTAAAAACGACTGTGCGTCAGCTGACTGAAGCATGGGTTCGCGGAGTTGATCACAACTACAGCCATAACCTTTCCACATACCGCAGACGGTACAGACTGTGTTTTTAAGTGTAAAACCCACAGGGTCATTAGCACAAGTTGTAGGTATTTGTACATATTTACCTTTCAAATCACAAAACCCTTTAGGATTTGGATGATCTATGTGGCAACGACAGTACAGACAACACGATGCACCGCCAAAGGATTCTTGATCCATATTGGCTTCTGGTGTAACTGTTATTGCCTGACCAGTACCAGTGTGTGTACACAACATCTTAACACAATTAGTGATTGGTTGTCCTCCACTAGCTAGGTAATCTTTATAAGCCTTAGCTGCATCTACAGCAAAAGCACAAAAAGATAGCACAGTTGAATTGGCAGGTACTTCTGTTGCATTGCCAGCCTGTAAGCGTACTGTAGCAGCTAAACTACCCAATACCATACCTCTATTTAGATTGTTTAGACCCTTAATAAAATACAAGTATTTCACTTTAGGACCCTTTGGTGTGTCTGTAACAAACCTACAAGGTGGTTCCAGTTCCGTATAAATAGTGCCAGTTCCATCACTCTTAGGGAACCTAGCCCACTTCAAGTCTTGTAAATCAGATAGTAATGCTAATACAAACCTACCTCCCTTTGTAGTGTTATAGTAGGCTAGAGCATTATCATCAGTGCATGCTGTTTGTGTTGTACCGGCGGCACATGACATCTGTCGTAGTGCAACAGGACTAAGCTCATTATTCTGTAATTTGACAGCAGAATTGGCCCTCAAGGCTGTTACAATGAGAGGCCATGCTAGATTAGGTGAATTGTCCATACTAATCTCACTAAGCTGAACAATTTTACTATCTGCATCAACAACTTGCTGGATTTCCCATAGTGCTGATGCATAAGTAAAAGTAGTACCATCACACGTGTTCTTATATGTGTTATAGTCTGGTATGACAACCATTAATTTGGCTGCAGTAGTGAGTGGTATTATGTTCAACGGTACACAACCATCTCTTGCATTGTTGATAATGTTGTTAAGTGCATCATTATCCAACTTTCTAAGCATAGTGAAAAGCATTGTTTGCATAGCACTAGTAACTTTTGCCCTTTTGTCTTCAGATCTTGCCTGTTTGTACATCTGGGTCATAGCTTGATCAGCCATCTTCTCCAACTTACGTTGCATAGCTGCATCACGGTCAAATTCAGATTTAGCCACATTCAAAGATTTCTTTAACTTTTTAAGAACAACTTCAGAGTCACCATTAGCAACAGCCTGCTCATAAGCTTCCTGAGCAGTAGCAAAAGCTGCATATGATGGGAGAGAACTAAACTCTGAAGCTATGGCTTGTAAGGTTGCCCTGTTATCGAGCATTTCTTCACAAAGCTTGTTTATGTCTACAGCACCTTGCATAGAAAGCAGAACAGAAAGTAATGAAACCATTTTTTCAAAGGCTTCAGTAGTATCCTTAGCTAAGAGAATATCATTATGGAGCTGAACACATTGAGCCCACAATTTAGAAGACGATTCTACTCTAAGTTGTTGTAAAACTGAAAGTAAAACTACTGACGTACACTTTACATCTGACAT
>k141_4906 flag=1 multi=11.0000 len=1349
TCCAGAGGTTGTAAGTATCAAATTGTTTATAAACCCATAAGCTAAAGCCAGCTGAGATCATCATATTATAAGCGTCAAGATATAATCTATACTCATTAGCATGATGTCTACAAACAGCACCACCTAAATTACAACGTGTTATACACGTAGCAGATTTTAGTGGTACATAATCTATATCTGACACAACCTGTTTTCCATGAGATTCGCAGGGGCTATCATAGTAGTAGAAGAAAGGCAATTGTTTTAAATTGACAAAGGCACTCTTATCAAATGCTGGTGTGTGAAAGGCATGTTTGTTGACATATAAACTACCACCATCACAACCTGGTAAGTTTAGGTTTGATAATACTCTAGTATCAAATCTACACACAATAGAATTAGCAGGGTATCTATCTACATTGCAATTCCAGAATAAACAAACACCATCTGTAAACTTATCAGAGTGTGTAGCATACGAGTAGTACAATTCTTCTATTTTGTAAGCTTTATCACTACAGGGCTGAGCATCGTAGAATTTCCACTCAACTTCAGCCTGCGGTACACACTTAATAGCTTTAGGGTTACCAATGTCGTGAAGAACTGAGAATTTATCTGCAAGTAATGCAGCCTTAACAACCATGTGCTGTACTTTTCTGCAAGCTGCATTAATCTTCAGTTCATCACCTATTATAGGGTACTCTACAGTCCAGTCAACACGCTTAACAAAGCATTCATGAACTGCCAGACATCTAGTCATGATAGCATCACAACTAGCAACATGTGCATTACCATGTACTTGACAATACAAGTCATGGTTACTCTGTAAGTTACCTGTAAAACCCCATTGCTGAACATCAATCATGAAAGGATTATAGACGTAGTCGAACCCAATTGAGTGATGCCAGCATGCATAAGTATCAGAAGCTGTGGAAAAACAGGTAGCACGTCTGTCACAGAGACAGCAAGTGCGTTCAGGACCTATTTTTACAAAATACTTCATGGATGTTAATTCAAAGCCGTGTGCCCAAAGTACGAACACAACTCTGTCAGAAAGATTTTTAAGTGTGTCACTTAACATCTGAACTATCTTTATACGCACTACATTCCAAGGCAAACCTTTGTACATGAGTGGTATAAGATGTTTAAACTGGTCTCCAGGTGGTGGCTTAGCACTAACTCTGGTGAAATCTGTATTATTAGGTGTGTCAACATAGCCTGTGGGTACAGCAACTAAATTAACACCTGTAGAAAAGCCTAACTGTAAAGGCAAATTAGTACCTACAGCTTCTCTTGTAGCATGACACCCTTCGACATCGAAACCAATCCATGCGCGTACATGTCTTATGCATGCTGGCATCACTCAATTGGGT
>k141_3765 flag=1 multi=4.0000 len=682
TGCAGCTTGCAGAAAAGTACAGCACATGGTTGTTAAGGCTGCATTACTTGCAGATAAATTCTCAGTTCTTCACGACATTGGTAACCCTAAAGCTATTAAGTGTGTACCGCAGGCTGAAGTTGAGTGGAAATTCTACGATGCTCAGCCCTGTAGTGATAAAGCTTACAAAATAGAAGAATTGTACTACTCGTATGCTACACACTCTGATAAGTTTACAGATGGTGTTTGTTTATTCTGGAATTGCAATGTAGATAGATACCCTGCTAATTCTATTGTGTGTAGATTTGATACTAGAGTATTATCAAACCTAAACTTACCAGGTTGTGATGGTGGTAGTTTATATGTCAACAAACATGCCTTTCACACACCAGCATTTGATAAGAGTGCCTTTGTCAATTTAAAACAATTGCCTTTCTTCTACTACTCTGATAGCCCCTGCAAAACCCCATTGCTGGCATCACTCAATTGGGTTCGACTACGTCTATAATCCTTTCATGATTGATGTTCAGCAATGGGGTTTTACAGGTAACTTACAGAGTAACCATGACTTGTATTGTCAAGTACATGGTAATGCACATGTTGCTAGTTGTGATGCTATCATGACTAGATGTCTGGCAGTTCATGAATGCTTTGTTAAGCGTGTTGACTGGACTGTAGAGTACCCTATAATAGGTGATGAACT
>k141_5040 flag=1 multi=3.0000 len=546
TGAAATTCCACGTAGAAATGTGGCAACTTTACAAGCAGAAAATGTAACAGGACAGCGACGACAGGTTCCAAGGAACATGTCTGGACCTATAGTTTTCATAAGTCTACACACTGAATTAAAATATTCTGGTTCTAGTGTGCCTTTAGTTAGCAATGTGCGTGGTGCTGGTAGTTGAGCAGGATCGCCAATGTAAACATAGTGCTTAGCACGTAGTCTAGCATTGACAACACTCAAGTCATAATTTGTAGCCATTGAAATTTCATCAAAAACAACTATATCAGCAGTTGTTTCTGGCAATGCATTTACAGTGCAAAAGACATACTGTTCTAATGTTGAATTCACTTTGAATTTGTCAAAACACTCTACACGAGCGCGTGCAGGTATAATTCTACTACATTTGTCTATAGGCAAATATTTTAATGCCTTCTCGCAAAGCGCATCGACAGCAGCATGAGAGCAAGCTGTATACACTATGCGCGCAGACGGGTAGTAGAGAGCTAAGCCAATAGCAAAATGACTCTTACCAGTACCAGGAGGTCCCTGGAG
>k141_1410 flag=1 multi=6.0000 len=916
GACAAAGATCCAAATTTCAAAGATCAAGTCAGTTTGCTGAATAAGCACATTGACGCAGACACTCCATTCCCTCCTACGCGCGACATTCTTCGGAATGTCGCGCATTGGCATGGAAGTCACACCTTCGGGAACGTGGTTGACCTACACAGGTGCCATCAAATTGGACGACAAAGATCCAAATTTCAAAGATCAAGTCATTTTGCTGAATAAGCACATTGACGCATACAAAACATTCCCACCACCATTGCCAGCCATCCTAGCAGGGGAACTTCTCCTGCTAGGATGGCTGGCAATGGTGGTGATGCTGCTCTTGCTTTGCTGCTGCTTGACAGGTTGAACCAACTTGAGAGCAAAATGTCTGGTAAAGGCCAACAACAACAAGGCCAAACTGTCACTAAGAAATCCGCTGCAGAGGCTTCTAAGAAACCTCGCCAAAAACGTACTGCCACCAAACAATACAATGTAACACAAGCTTTTGGCAGACGTGGTCCAGAACAAACCCAAGGAAACTTTGGGGATCAAGAATTAATCAGACAAGGAACTGATTACAAACAATGGCCGCATTGTTAGCTGGACTTCCCTATGGTGCTAACAAAGAAGGCATCATATGGGTTGCAAATGAGGGAGCCTTGAATACACCTAAAGATCACATTGGCACCCGAAATCCTGCTAACAATGCTGCAATCGTGCTACAACTTCCTCAAGGAACAACATTGCCAAAAGGCTTCTACGCAGAAGGGAGCAGAGGCGGCAGTCAAGCTTCTTCTCGTTCCTCATCACGTAGTCGCAACAGTTCAAGAAACACAACTCCAGGCAGCAGCAGGGGAACTTCTCCTGCTAGGATGGCTGGCAATGGTGGTGATGCTGCTCTTGCTTTGCTGCTGCTTGACAGGTTGAACCAACTTGAGAGCAAAAT
>k141_2756 flag=1 multi=3.0000 len=525
ACTAGTACCACAAGAGCATTATGTTAGAATAACTGGCTTGTACCCGACAAGACTAATTTATGTGATGTTGATATGACATGGTCATAACAGCATTTACAACATAAGAATGGTCTGCGTATACACGCACCACATCTTAATGAAGTCTGTGAATTACAAAGAACAGACTTCATTAAGATGTGGTGGTCTAGGTTTTTCCAACCTCCCATGAAAGGTGTAACTCTCTATCAGACAACACTTCACGCACAGTGGCAATGCCGTAAGATAGTTTAAAGGTCTCTTCTGTTGCTTTCAATGTTTCAGCAGCGAACAGTTTAAGTCTCTCAGTACAGGTGTTAGCAAGAATGTAATCACCTGCATTTGTCCAATCACATGTGGCTATTGCATTAAAGTCAGTAACGTTGTCGCTACCAACACATGTGTTTTTATATAAACCAAAAACCTGTCCATTAGCACATAAAGGAAAGCTAATAGGCGGTTTGTGTGACTTGCAGTAATAGCTCATACCTCCTAAGTAAAGTTGAGTCA
>k141_3386 flag=1 multi=2.0000 len=738
TTGTTACGACTATTGTATTCCATACAATAGTGTAACTTCTTCAATTGTCATTACCTCCGGTGATGGCACAACAAATCCCATTACTATTCTCACAAAGTATAAACTTTGTGAGAATAATAATGAGGCTTTGGTTGTGCTGGAAATGCCGTTCCAAAAATCCTTTACTTTATGATGCTAACTACTTCCTGTGTTGGCATACTAATTGTTACGACTATTGTATTCCATACAATAGTGTAACTTCTTCAATTGTCATTACCTCCGGTGATGGCACAACAAATCCCATTACAGAACATGACTACCAAATTGGTGGTTATTTTGAGAAATGGGAATCTGGAGTAAAAGACTGTGTTGTATTACACAGCTACTTCACTTCAGATTACTACCAGCTGGACTCAACTCAATTGAGCACAGACACTGGTGTTGAACATGTAACTTTCTTCATCTACAATAAAATCGTAGATGAGCCCGAAGAACAGGTCCTTGATGTCACAGCGTCCTAGATGGTGTCCAGCAATTCGAAGATGACCTCGAAGGATCACAGCTCCAATTACAAGTTCACTCTCTAGAAGCGGTCTGGTCAAAATTGTACCGTGGAGCGGCACATTCAACAAAATGTTTGTTTCTGGGTTGAAGGACCACATGGAACGCGTTCGAGCAAACAGCCTGAATGAAGCAATGAAGTAGCTAAGCCACCTCAAGCCAACAAGACAAGCCATTGCAATGGCAATTCCACCTGTG
>k141_1671 flag=1 multi=3.0000 len=720
TGGTGAGTAAAGTTCTTGAACTTCCTCTTGTCTGATGAACAGTTTAGGTGAAACTGCTCGTGCACGTAGCTGGTAGATGTGTTTAACACCGTCAGGACAAGATGGTACTTTTACTACCTAGGAACTGGGCCAGAAGCGGGATTTCGGGTGCCAATGTGATCTTTAGGTGTATTCAAGGCTCCCTCATTTGCAACCCATATGATGCCTTCTTTGTTAGCACCATAGGGAAGTCCAGCTAACAATGCGGCCATTGTTTGTAATCAGTTCCTTGTCTGATTAATTCTTGATCCCCAAAGTTTCCTTGGGTTTGTTCTGGACCACGTCTGCCAAAAGCTTGTGTTACATTGTATTGTTTGGTGGCAGTACGTTTTTGGCGAGGTTTCTTAGAAGCCTCTGCAGCGGATTTCTTAGTGACAGTTTGGCCTTGTTGTTGTTGGCCTTTACCAGACATTTTGCTCTCAAGTTGGTTCAACCTGTCAAGCAGCAGCAAAGCAAGAGCAGCATCACCACCATTGCCAGCCATCCTAGCAGGAGAAGTTCCCCTGCTGCTGCCTGGAGTTGTGTTTCTTGAACTGTTGCGACTACGTGATGAGGAACGAGAAGAAGCTTGACTGCCGCCTCTGCTCCCTTCTGCGTAGAAGCCTTTTGGCAATGTTGTTCCTTGAGGAAGTTGTAGCACGATTGCAGCATTGTTAGCAGGATTTCGGGTGCCAATGTGAT
>k141_1468 flag=1 multi=3.0000 len=525
ACTAGTACCACAAGAGCATTATGTTAGAATAACTGGCTTGTACCCGACAAGACTAATTTATGTGATGTTGATATGACATGGTCATAACAGCATTTACAACATAAGAATGGTCTGCGTATACACGCACCACATCTTAATGAAGTCTGTGAATTACAAAGAACAGACTTCATTAAGATGTGGTGGTCTAGGTTTTTCCAACCTCCCATGAAAGGTGTAACTCTCTATCAGACAACACTTCACGCACAGTGGCAATGCCGTAAGATAGTTTAAAGGTCTCTTCTGTTGCTTTCAATGTTTCAGCAGCGAACAGTTTAAGTCTCTCAGTACAGGTGTTAGCAAGAATGTAATCACCTGCATTTGTCCAATCACATGTGGCTATTGCATTAAAGTCAGTAACGTTGTCGCTACCAACACATGTGTTTTTATATAAACCAAAAACCTGTCCATTAGCACATAAAGGAAAGCTAATAGGCGGTTTGTGTGACTTGCAGTAATAGCTCATACCTCCTAAGTAAAGTTGAGTCA
>k141_3865 flag=1 multi=3.0000 len=546
TGAAATTCCACGTAGAAATGTGGCAACTTTACAAGCAGAAAATGTAACAGGACAGCGACGACAGGTTCCAAGGAACATGTCTGGACCTATAGTTTTCATAAGTCTACACACTGAATTAAAATATTCTGGTTCTAGTGTGCCTTTAGTTAGCAATGTGCGTGGTGCTGGTAGTTGAGCAGGATCGCCAATGTAAACATAGTGCTTAGCACGTAGTCTAGCATTGACAACACTCAAGTCATAATTTGTAGCCATTGAAATTTCATCAAAAACAACTATATCAGCAGTTGTTTCTGGCAATGCATTTACAGTGCAAAAGACATACTGTTCTAATGTTGAATTCACTTTGAATTTGTCAAAACACTCTACACGAGCGCGTGCAGGTATAATTCTACTACATTTGTCTATAGGCAAATATTTTAATGCCTTCTCGCAAAGCGCATCGACAGCAGCATGAGAGCAAGCTGTATACACTATGCGCGCAGACGGGTAGTAGAGAGCTAAGCCAATAGCAAAATGACTCTTACCAGTACCAGGAGGTCCCTGGAG
>k141_8774 flag=1 multi=2.0000 len=370
TGGTGTGTGAAAGGCATGTTTGTTGACATATAAACTACCACCATCACAACCTGGTAAGTTTAGGTTTGATAATACTCTAGTATCAAATCTACACACAATAGAATTAGCAGGGTATCTATCTACATTGCAATTCCAGAATAAACAAACACCATCTGTAAACTTATCAGAGTGTGTAGCATACGAGTAGTACAATTCTTCTATTTTGTAAGCTTTATCACTACAGGGCTGAGCATCGTAGAATTTCCACTCAACTTCAGCCTGCGGTACACACTTAATAGCTTTAGGGTTACCAATGTCGTGAAGAACTGAGAATTTATCTGCAAGTAATGCAGCCTTAACAACCATGTGCTGTACTTTTCTGCAAGCTGCA
>k141_12179 flag=1 multi=4.0000 len=403
ATTAATAATATCTCTGCTATAGTAACCTGAAAGTCAACGAGATGAAACATCTGTTGTCACTTACTGTACAAGCAAAGCAATATTGTCACTGCTACTGGAATGGTCTGTGTTTAATTTGTAATTGCCAATCCTGTAGCGACTGTATGCAGCAAAACCTGAGTCACCTGCTACACGCTGCGACGCTCCCAATTTGTAATAAGAAAGCGTTCGTGATGTAGCAACAGTGATTTCTTTAGGCAGGTCCTTGATGTCACAGCGTCCTAGATGGTGTCCAGCAATTCGAAGATGACCTCGAAGGATCACAGCTCCAATTACAAGTTCACTCTCTAGAAGCGGTCTGGTCAAAATTGTACCGTGGAGCGGCACATTCAACAAAATGTTTGTTTCTGGGTTGAAGGACCAC
>k141_4684 flag=1 multi=2.0000 len=317
ACCACGAATTCAGCTGGCAGTAACCAGAATGGAGAACGCAGTGGTGCACGACCTAAACAACGTCGTCCCCAAGGTTTACCCAATAATACTGCGTCTTGGTTCACCGCTCTCACTCAACATGGCAAGGAAGACCTTAGATTCCCTCGAGGACAAGGCGTTCCGATTAACACCAATAGCAGTCCAGATGACCAAATTGGCTACTACCGAAGAGCTACCAGACGAATTCGTGGTGGTGACGGTAAAATGAAAGATCTCAGTCCAAGATGGTACTTTTACTACCTAGGAACTGGGCCAGAAGCTGGACTTCCCTATGGTGC
>k141_9061 flag=1 multi=3.0000 len=476
GAACCATTCTTTACGCTAACACTGTCAACAACATATGATGACTGGTCAGTTGGGTTAATTGGTCTCTTAAACTGTAATGATAAGTCCCTTGCAACTTCATCACTAATAAAGGTACTACCAGCACAGAATGTGTCGCAATTGACACAATTCCAGTTGTGTAGTTTACAAAATCCTTTACCTCCATTAGCATAGACATAAAAGGATCTTCTAACACCATTAACAATAGTTGTACATTCAACTCTTGTTGCTCTATTACGCTTGTAACACATCATACAAGTAGATGAAGTACAACCATCCACAACATGCACATAACTTTTCCATACATAATAGAATGAAGCAAAGAATATGTACATTCTGACCATAGCTGAAATTGGAGCCATTTGTACAAGGTTAATTATCAACCACATAAGCCAAGAATTACTAATAAAATGTACAGCAAAATAGCTGAAAAACAATTGCATAATTGCAGCTAGTCC
>k141_12417 flag=1 multi=3.0000 len=448
AGACAGTGCTTAAAAAGTGCAAGAGCGCTTTTTACATACTACCATCCATTGTCTCTAATGAGAAAGAAGAAATTCTTGGAACTGTTTCTTGGAATTTGCGAGAAATGCTTGCACATGCTGAGGAAACACGTAAATTAATGCCTGTTTGTATGGAAACTAAAGCTATAGTTTCAACCATACAACGTAAATACAAGGGTATTAAAATACAGGAAGGTGTGGTTGATTATGGTGCTAGGTTTTACTTCTATACTAGTAAAACAACAGTAGCATCACTCATCAACACACTTAACAATCTAAATGAGACTCTCGTTACAATGCCTTTGGGTTATGTAACACATGGCCTTAACCTAGAAGAAGCTGCGCGGTACATGAGATCTCTTAAGGTACCAGCGACAGTTTCTGTTTCTTCACCAGATGCTGTAACAGCATATAATGGTTATCTTACTTC
>k141_10207 flag=1 multi=2.0196 len=447
CACTACGACAGATGTCATGTGCCGCCGGTACAACACAAACAGCATGCACTGATGATAATGCTCTAGCCTACTATAACACTACAAAGGGAGGTAGGTGTGTCTGTAACAAACCTACAAGGTGGTTCCAGTTCCGTATAAATAGTGCCAGTTCCATCACTCTTAGGGAACCTAGCCCACTTCAAGTCTTGTAAATCAGATAGTAATGCTAATACAAACCTACCTCCCTTTGTAGTGTTATAGTAGGCTAGAGCATTATCATCAGTGCATGCTGTTTGTGTTGTACCGGCGGCACATGACATCTGTCGTAGTGCAACAGGACTAAGCTCATTATTCTGTAATTTGACAGCAGAATTGGCCCTCAAGGCTGTTACAATGAGAGGCCATGCTAGATTAGGTGAATTGTCCATACTAATCTCACTAAGCTGAACAATTTTACTATCTGCATCA
>k141_15718 flag=1 multi=3.0000 len=546
TGAAATTCCACGTAGAAATGTGGCAACTTTACAAGCAGAAAATGTAACAGGACAGCGACGACAGGTTCCAAGGAACATGTCTGGACCTATAGTTTTCATAAGTCTACACACTGAATTAAAATATTCTGGTTCTAGTGTGCCTTTAGTTAGCAATGTGCGTGGTGCTGGTAGTTGAGCAGGATCGCCAATGTAAACATAGTGCTTAGCACGTAGTCTAGCATTGACAACACTCAAGTCATAATTTGTAGCCATTGAAATTTCATCAAAAACAACTATATCAGCAGTTGTTTCTGGCAATGCATTTACAGTGCAAAAGACATACTGTTCTAATGTTGAATTCACTTTGAATTTGTCAAAACACTCTACACGAGCGCGTGCAGGTATAATTCTACTACATTTGTCTATAGGCAAATATTTTAATGCCTTCTCGCAAAGCGCATCGACAGCAGCATGAGAGCAAGCTGTATACACTATGCGCGCAGACGGGTAGTAGAGAGCTAAGCCAATAGCAAAATGACTCTTACCAGTACCAGGAGGTCCCTGGAG
>k141_8112 flag=1 multi=3.0000 len=499
AGGTTGAACCAACTTGAGAGCAAAATGTCTGGTAAAGGCCAACAACAACAAGGCCAAACTGTCACTAAGAAATCCGCTGCAGAGGCTTCTAAGAAACCTCGCCAAAAACGTACTGCCACCAAACAATACAATGTAACACAAGCTTTTGGCAGACGTGGTCCAGAACAAACCCAAGGAAACTTTGGGGATCAAGAATTAATCAGACAAGGAACTGATTACAAACAATGGCCGCAAATTGCACAATTTGCTCCTAGCGCTTCTGCATTCTTCGGAATGTCGCGCATTGGCATGGAAGTCACACCTTCGGGAACGTGGTTGACCTACACAGGTGCCATCAAATTGGACGACAAAGATCCAAATTTCAAAGATCAAGTCATTTTGCTGAATAAGCACATTGACGCATACAAAACATTCCCACCACCATTGCCAGCCATCCTAGCAGGGGAACTTCTCCTGCTAGGATGGCTGGCAATGGTGGTGATGCTGCTCTTGCTTTGCT
>k141_11407 flag=1 multi=4.1590 len=531
AACAACTTAGAGTAGAATCGTCTTCTAAATTGTGGGCTCAATGTGTTCAGCTCCATAATGATATTCTCTTAGCTAAGGATACTACTGAAGCCTTTGAAAAAATGGTTTCATTACTTTCTGTTCTGCTTTCTATGCAAGGTGCTGTAGACATAAACAAGCTTTGTGAAGAAATGCTCGATAACAGGGCAACCTTACAAGCCATAGCTTCAGAGTTTAGTTCTCTCCCATCATATGCAGCTTTTGCTACTGCTCAGGAAGCTTATGAGCAGGCTGTTGCTAATGGTGACTCTGAAGTTGTTCTTAAAAAGTTAAAGAAATCTTTGAATGTGGCTAAATCTGAATTTGACCGTGATGCAGCTATGCAACGTAAGTTGGAGAAGATGGCTGATCAAGCTATGACCCAGATGTACAAACAGGCAAGATCTGAAGACAAAAGGGCAAAAGTTACTAGTGCTATGCAAACAATGCTTTTCACTATGCTTAGAAAGTTGGATAATGATGCACTTAACAACATTATCAACAATGCAAGAG
>k141_7268 flag=1 multi=3.0000 len=395
CACAGGAGTTGTTGGAGAAGGTGCTGAAAGTCTGAATGACAACCTTCTTGAAATACTTCAGAAAGATAAAGTCAATATCAACATTGTTGGTGACTTTAAACTTAATGAAGAGATTGCCATTATATTGGCATCTTTCTCTGCTTCTACAAGTGCTTTTGTAGAAACTGTCAAAGGTTTGGATTATAAAACATTCAAACAGATTGTTGAATCCTGTGGTAACTTTAAAGTTACCAAAGGCAAAGCTAAGAAGGGTGCTTGGAATATTGGTGAGCAAAAATCAATACTGAGTCCTTTGTATGCATTTGCATCTGAAGCTGCTCGTGTTATACGCGCCATTTTCTCTCGTACTCTTGAAACTGCTCAACACTCAGTTCGTGTCCTACAACAGGCCGCTA
>k141_8467 flag=1 multi=6.0000 len=345
TCCAAACAATTGCAACAATCCATGAGCAGTGCTGATTCAACTCAGGCTTAAACTCATGCAGACCACACAAGGCAGATGGGCTATATAAACGTTTTCGCTTTTCCGTTTACGATATATAGTCTACTCTTGTGCAGAATGAATTCTCGTAGCTACATAGCACAAGTAGATGTAGTTAACTTTAATCTCACATAGCAATCTTTAATCAGTGTGTAACATTAGGGAGGACTTGAAAGAGCCACCACATTTTCACCGAGGCCACGCGGAGTACGATCGAGGGTACAGTGAATAATGCTAGGGAGAGCTGCCTATATGGAAGAGCCCTAATGTGTAAAATTAATTTTAGTA
>k141_12828 flag=1 multi=3.0000 len=308
TAAATCTCATAATTAAAAGTTTATCTAAGCCACTAACTGAAAATAAATATTCTCAGTTAGATGAAGAGCAACCAATGGAGATTGATTAAACGAACATGAAAATTATTCTTTTCTTGGCATTGATAACACTTGCTACTTGTGAGCTTTATCATTATCAAGAGTGTGTTAGAGGTACAACAGTACTTTTAAAAGAACCTTGCTCTTCTGGAACATATGAAGGCCCACATGGAACGCGTTCGAGCAAACAGCCTGAATGAAGCAATGAAGTAGCTAAGCCACATCAAGCCAACAAGACAAGCCATTGCAAT
>k141_14034 flag=1 multi=3.0000 len=349
ACATACCAATTGGTGCAGGAATATGTGCCAGTTATCAGACTCAAACTAATTCACGTAGTGTTTCAAGTCAAGCTATTATTGCCTACACTATGTCACTTGGTGCAGAAAATTCAGTTGCTTATGCTAATAACTCTATTGCCATACCTACAAATTTTACTATTAGTGTGACCACTGAAATTCTACCAGTGTCTATGACAAAGACATCAGTAGATTGTACAATGTACATTTGTGGTGACTCAATAGAGTGCAGCAACCTTTTGCTCCAATATGGTAGTTTTTGCACACAACTTAATCGTGCTTTAACTGGAATTGCTGTTGAACAAGACAAAAACACACAGGAAGTTTTTGC
>k141_8691 flag=1 multi=2.0000 len=390
ACTACGAAAACAAATACGTAGTGCTGCAAAGAAGAACAACCTGCCATTTAAGTTGACATGCGCAACTACTAGGCAAGTTGTTAATGTTGTTACAACAAAGATAGCACTTAAAGGTGGTAAAATTGTAAATAACTGGCTGAAGCAGCTGATTAAAGTTACATTAGTGTTTCTTTTGGTTGCTGCTACCTTTTATTTAATAACACCTGTTCATGTCATGTCCAAACATACTGACTTTGCAAGTGAAATTATAGGATATAAGGCTATTGATGGCGGTGTCACACGTGACATATCATCGACAGATACTTGTTTTGCCAACAAACATGCTGATTTTGATACATGGTTTAGTCAGCGTGGTGGTAGTTATACTAATGACAAAGCATGCCCATTAGT
>k141_15255 flag=1 multi=4.0000 len=308
GACGACCCATTCGAACGTCATGTTTTAGATTTCATCTAAACGAACAAACTAAAATGTCTGATAATGGACCACAAAATCAGCGAAATGCACCCCGCACAGTTCACTTTTACTCTCGATGGTTTATCAGAGTAGGAGCTAGAAAGTCAGCACCTTTAATTGAACTGTGCGTGGATGAGGCTGGTTCTAAATCACCCATTCAGTACATAGATATAGGTAATTACACGGTTTCCTGTTCACCTTTTACAATTAATTGCCAGGAACCTAAATTAGGCAGTCTCGTAGTACGTTGTTCGTTCTATGAGGACTTT
>k141_7634 flag=1 multi=3.0000 len=525
ACTAGTACCACAAGAGCATTATGTTAGAATAACTGGCTTGTACCCGACAAGACTAATTTATGTGATGTTGATATGACATGGTCATAACAGCATTTACAACATAAGAATGGTCTGCGTATACACGCACCACATCTTAATGAAGTCTGTGAATTACAAAGAACAGACTTCATTAAGATGTGGTGGTCTAGGTTTTTCCAACCTCCCATGAAAGGTGTAACTCTCTATCAGACAACACTTCACGCACAGTGGCAATGCCGTAAGATAGTTTAAAGGTCTCTTCTGTTGCTTTCAATGTTTCAGCAGCGAACAGTTTAAGTCTCTCAGTACAGGTGTTAGCAAGAATGTAATCACCTGCATTTGTCCAATCACATGTGGCTATTGCATTAAAGTCAGTAACGTTGTCGCTACCAACACATGTGTTTTTATATAAACCAAAAACCTGTCCATTAGCACATAAAGGAAAGCTAATAGGCGGTTTGTGTGACTTGCAGTAATAGCTCATACCTCCTAAGTAAAGTTGAGTCA
