# Supplementary material for: Correction: Are pangolins the intermediate host of the 2019 novel coronavirus (SARS-CoV-2)?
Source: PLoS Pathog. 2021 Jun 9;17(6):e1009664. doi: 10.1371/journal.ppat.1009664 (PMC8189448; doi:10.1371/journal.ppat.1009664)
Supplement: S3 File — We blasted each of the sequences in NCBI. For each, this file includes the Contig ID, Sequence, and the Subject ID, Start in contig sequences, End in contig sequences, Start in pangolin CoV genome, End in pangolin CoV genome, as well as Length of overlapped sequence (bp) for the top Blast hit. (XLSX) [file ppat.1009664.s003.xlsx]

## Sheet: Sheet1
Contig ID	Sequences	Subject ID	Start in contig sequences	End in contig sequences	Start in pangolin CoV genome	End in pangolin CoV genome	Length of overlapped sequence (bp)
>k141_4286 flag=1 multi=6.0000 len=1227	TACCTAGGTTTCGTCCGGGTGTGACCGAAAGGTAAGATGGAGAGCCTTGTCCCTGGTTTCAACGAGAAAACACACGTCCAACTCAGTTTGCCTGTTTTACAGGTTCGCGACGTGCTCGTACGTGGCTTTGGAGACTCCGTGGAGGAGGCTATCTCAGAGGCACGTCAACATCTCAAGGATGGCACTTGTGGCTTAGTAGAGGTTGAAAAAGGCGTCTTGCCTCAACTTGAACAGCCCTATGTGTTCATCAAACGTTCTGATGCCCGAACTGCACCGCATGGCCATGTAATGGTTGAATTGGTTGCAGAACTCAATGGTGTTCAGTACGGTCGTAGTGGTGAGACACTTGGTGTTCTCGTACCCCATGTGGGTGAAACACCTGTTGCTTACCGCAAAGTT…	MT121216.1	1	1165	110	1274	509
>k141_1777 flag=1 multi=19.0000 len=679	CACCTAATGAATGCAACCAAATGTGCCTGTCAACTCTCATGAAGTGTAACCATTGTGGTGAAACTTCATGGCAGACAGGCGATTTTGTTAGAGCCACTTGTGAGTTCTGTGGTACTGAAAATTTGACTAAAGATGGCGCCATAGCTGTGACCACCAGCTCCTTTATTACAGTTCTTCTTCGCAAGAACGGTAATAAAGGAGCTGGTGGTCACAGCTATGGCGCCGATCTAAAGTCCTATGACTTAGGTGACGAGCTGGGCACTGATCCTTATGAAGATTATCAAGAAAACTGGAACACTAAACATGGCAGTGGTGTAACTCGTGAGCTCATGCGTGAGCTTAATGGGGGCGCATACACTCGCTATGTCGATAACAACTACTGTGGCCCTGATGGCTACC…	MT121216.1	170	679	505	1014	462
>k141_23303 flag=3 multi=87.1189 len=873	ATGGCGCCGATCTAAAGTCCTATGACTTAGGTGACGAGCTGGGCACTGATCCTTATGAAGATTATCAAGAAAACTGGAACACTAAACATGGCAGTGGTGTAACTCGTGAGCTCATGCGTGAGCTTAATGGGGGCGCATACACTCGCTATGTCGATAACAACTACTGTGGCCCTGATGGCTACCCTCTTGAGTGCATTAAAGACTTGCTGGCGCGTGCTGGTAAAGCTTCTTGCACTTTGTCCGAACAACTGGACTTTCTTGACACTAAGAGAGGTGTGTACTGCTGCCGTGAGCATGACCATGAAATTGCATGGTACACGGAACGCTCTGATAAGAGTTATGAATTGCAGACACCTTTTGAAATTAAACTGGCAAAGAAATTTGACACTTTTACTGGGG…	MT121216.1	1	665	552	1203	-
>k141_7268 flag=1 multi=3.0000 len=395	CACAGGAGTTGTTGGAGAAGGTGCTGAAAGTCTGAATGACAACCTTCTTGAAATACTTCAGAAAGATAAAGTCAATATCAACATTGTTGGTGACTTTAAACTTAATGAAGAGATTGCCATTATATTGGCATCTTTCTCTGCTTCTACAAGTGCTTTTGTAGAAACTGTCAAAGGTTTGGATTATAAAACATTCAAACAGATTGTTGAATCCTGTGGTAACTTTAAAGTTACCAAAGGCAAAGCTAAGAAGGGTGCTTGGAATATTGGTGAGCAAAAATCAATACTGAGTCCTTTGTATGCATTTGCATCTGAAGCTGCTCGTGTTATACGCGCCATTTTCTCTCGTACTCTTGAAACTGCTCAACACTCAGTTCGTGTCCTACAACAGGCCGCTA	MT121216.1	1	395	1450	1844	-
>k141_12417 flag=1 multi=3.0000 len=448	AGACAGTGCTTAAAAAGTGCAAGAGCGCTTTTTACATACTACCATCCATTGTCTCTAATGAGAAAGAAGAAATTCTTGGAACTGTTTCTTGGAATTTGCGAGAAATGCTTGCACATGCTGAGGAAACACGTAAATTAATGCCTGTTTGTATGGAAACTAAAGCTATAGTTTCAACCATACAACGTAAATACAAGGGTATTAAAATACAGGAAGGTGTGGTTGATTATGGTGCTAGGTTTTACTTCTATACTAGTAAAACAACAGTAGCATCACTCATCAACACACTTAACAATCTAAATGAGACTCTCGTTACAATGCCTTTGGGTTATGTAACACATGGCCTTAACCTAGAAGAAGCTGCGCGGTACATGAGATCTCTTAAGGTACCAGCGACAGTTT…	MT121216.1	1	448	4152	4699	-
>k141_11979 flag=1 multi=3.0000 len=873	TCTAACATCACCTAACTCTCCTACTGTTTTGTTACAATAGGCTAAGATAAGTGCACAGAAATTAGCAGCATGGGACCTTTGTATTCAGAAGACTTTGTCAGTAAAGCACCATCTATGCAATACAGAGTTTCCTTAGAAGTTATGTGTTTGTAGTGGCCACATTGGTAATTACCAGTGTATTCACTAGCACAAACAAAGGTACCATGCTTCAATTCATAGTCGGCAGGTGGTGCAGACATCATAACAAAAGGTGACTCTTGTTGGACTAAATATTGTGTGGCTTGTTTACCGCACACACAAGGTACTTGGACACCTTTCTTAAGTTGTTCATAAGAAAGTGTACCCATGTACATAACAGCTTCCACACCCTTAAGAGTGGTTTGTTGCTGTCCACAAGTT…	MT121216.1	70	873	5712	4909	-
>k141_9061 flag=1 multi=3.0000 len=476	GAACCATTCTTTACGCTAACACTGTCAACAACATATGATGACTGGTCAGTTGGGTTAATTGGTCTCTTAAACTGTAATGATAAGTCCCTTGCAACTTCATCACTAATAAAGGTACTACCAGCACAGAATGTGTCGCAATTGACACAATTCCAGTTGTGTAGTTTACAAAATCCTTTACCTCCATTAGCATAGACATAAAAGGATCTTCTAACACCATTAACAATAGTTGTACATTCAACTCTTGTTGCTCTATTACGCTTGTAACACATCATACAAGTAGATGAAGTACAACCATCCACAACATGCACATAACTTTTCCATACATAATAGAATGAAGCAAAGAATATGTACATTCTGACCATAGCTGAAATTGGAGCCATTTGTACAAGGTTAATTATC…	MT121216.1	1	476	7623	7148	-
>k141_8691 flag=1 multi=2.0000 len=390	ACTACGAAAACAAATACGTAGTGCTGCAAAGAAGAACAACCTGCCATTTAAGTTGACATGCGCAACTACTAGGCAAGTTGTTAATGTTGTTACAACAAAGATAGCACTTAAAGGTGGTAAAATTGTAAATAACTGGCTGAAGCAGCTGATTAAAGTTACATTAGTGTTTCTTTTGGTTGCTGCTACCTTTTATTTAATAACACCTGTTCATGTCATGTCCAAACATACTGACTTTGCAAGTGAAATTATAGGATATAAGGCTATTGATGGCGGTGTCACACGTGACATATCATCGACAGATACTTGTTTTGCCAACAAACATGCTGATTTTGATACATGGTTTAGTCAGCGTGGTGGTAGTTATACTAATGACAAAGCATGCCCATTAGT	MT121216.1	1	390	8296	8685	-
>k141_10878 flag=1 multi=7.0000 len=1044	TTCATAATTAGGGTTAAGCATGTCTTCAGAAGTGCAGATCACATGTCGTGGACAGTAAACTACATCATCAAGCCAAAGACCATTAAGAGTAGTTGTACCACAAGTAACTTGTACCATGCAGCCCTCAACTTTACCAGATGGGAATGCCATTTTTCTAAAACCACTCTGTAAGACAGCAGATGTGATAGAAGTTTGTGGTGGTTGGTAGAGAACATCAGAGCCTGAGTTGCTAAAATCATTAAGAGCCTTGGCGAGATGACAACAAGCAGCTTCTCTATAGCTTGTAGTGTCCATGGCTCCACTAAAATACTTGTACTTATTGTAAAGAGCTAAATATCTGTTATATTGCGTAAGAGGCAGAAGTACATCACTGCGCAATTTCAGATACATTTCTTTATT…	MT121216.1	1	1104	11078	9035	-
>k141_3706 flag=1 multi=9.0000 len=2872	GTCTGTATGAAATCACCGAAATCATACCAGTTACCGTTAAGATCTTGATTATTCATTGTTAATGCCACGTTGTTGGTAAGTGCAGCTACTGAAAAGCATGTTGTACGCTTATCTAGTAATAAATTACCAGAAGCAGCATGCATAGCAGGATCAGCAGCATACACAAGTAATTCCTTAAAACTAAGTCTGGAGCTATGTAAGTTTACATCCTGATTCTGTACAACTCCTAGCTCTCTGAAGTGGTAACCAGTTGAAACAACAAATGGAACACCATCAACAAAAATCTTTCTCACTAAAGGACCAAAACTTGTTGGTGGGAAGACCGTAGAGAACAAAACATTAAAGTTTGCACAATGCAGAATGCATCTGTCATCCAAACAATTAACACAATTTGGGTGA…	MT121216.1	61	2872	11708	14519	573
>k141_12974 flag=1 multi=4.0000 len=574	TTTACATCTGACATTTTAGACTGTACAGTGGCTACTTTAATGCATGGTTTACCTCCAACACCCAACAACTTGATGTTAAGTTTGAAGGCATCTATGCTATTCTTAGGAGGAAGTAATCCTTGGGAATTCATATATCTAAACTCCTGTGTAGAAACTAAATAATCATAAACACCAAGAGTCAGTCTAAAATAGCGGTTGAGTAAACAGAAGAGGCCAAAGTAACAAGTACAGAAATAGCCTAAGAAACAATAAACTAGCATTATACACTGAAGTGTATTACCAGTTATGAAGAAGATAGGGCAATACTCAACACACATAAAAACAATACCTCTGGCCATAAACATGACAGTTGTAACTACACCTGAGTAGTTAGAAGTTACAGAGATTATAAGAGCCCAC…	MT121216.1	1	574	11721	11148	573
>k141_11407 flag=1 multi=4.1590 len=531	AACAACTTAGAGTAGAATCGTCTTCTAAATTGTGGGCTCAATGTGTTCAGCTCCATAATGATATTCTCTTAGCTAAGGATACTACTGAAGCCTTTGAAAAAATGGTTTCATTACTTTCTGTTCTGCTTTCTATGCAAGGTGCTGTAGACATAAACAAGCTTTGTGAAGAAATGCTCGATAACAGGGCAACCTTACAAGCCATAGCTTCAGAGTTTAGTTCTCTCCCATCATATGCAGCTTTTGCTACTGCTCAGGAAGCTTATGAGCAGGCTGTTGCTAATGGTGACTCTGAAGTTGTTCTTAAAAAGTTAAAGAAATCTTTGAATGTGGCTAAATCTGAATTTGACCGTGATGCAGCTATGCAACGTAAGTTGGAGAAGATGGCTGATCAAGCTATGA…	MT121216.1	1	531	11754	12284	-
>k141_10207 flag=1 multi=2.0196 len=447	CACTACGACAGATGTCATGTGCCGCCGGTACAACACAAACAGCATGCACTGATGATAATGCTCTAGCCTACTATAACACTACAAAGGGAGGTAGGTGTGTCTGTAACAAACCTACAAGGTGGTTCCAGTTCCGTATAAATAGTGCCAGTTCCATCACTCTTAGGGAACCTAGCCCACTTCAAGTCTTGTAAATCAGATAGTAATGCTAATACAAACCTACCTCCCTTTGTAGTGTTATAGTAGGCTAGAGCATTATCATCAGTGCATGCTGTTTGTGTTGTACCGGCGGCACATGACATCTGTCGTAGTGCAACAGGACTAAGCTCATTATTCTGTAATTTGACAGCAGAATTGGCCCTCAAGGCTGTTACAATGAGAGGCCATGCTAGATTAGGTGAA…	MT121216.1	94	447	12783	12430	-
>k141_3792 flag=1 multi=9.0000 len=3377	GCAGTCTCTAAAGGTTTTTTCAAGGAAGGAAGTTCTGTTGAATTAAAACACTTCTTCTTTGCCCAAGATGGTAATGCAGCAATAAGTGATTATGATTACTATCGCTACAATTTACCAACTATGTGTGACATTAGACAATTACTTTTCGTAGTAGAAGTAGTTGATAAGTATTTTGATTGCTATGACGGTGGTTGTATTAATGCTAATCAAGTCATAGTTAATAATTTAGACAAGTCTGCTGGTTTTCCATTTAATAAATGGGGCAAGGCTAGGTTATATTATGATTCTATGAGTTATGAGGACCAAGATGCATTGTTCGCTTATACTAAGCGTAATGTCATCCCAACTATAACTCAAATGAATCTTAAATATGCTATTAGTGCTAAAAATAGAGCTCGT…	MT121216.1	1	3360	14566	17942	347
>k141_1468 flag=1 multi=3.0000 len=525	ACTAGTACCACAAGAGCATTATGTTAGAATAACTGGCTTGTACCCGACAAGACTAATTTATGTGATGTTGATATGACATGGTCATAACAGCATTTACAACATAAGAATGGTCTGCGTATACACGCACCACATCTTAATGAAGTCTGTGAATTACAAAGAACAGACTTCATTAAGATGTGGTGGTCTAGGTTTTTCCAACCTCCCATGAAAGGTGTAACTCTCTATCAGACAACACTTCACGCACAGTGGCAATGCCGTAAGATAGTTTAAAGGTCTCTTCTGTTGCTTTCAATGTTTCAGCAGCGAACAGTTTAAGTCTCTCAGTACAGGTGTTAGCAAGAATGTAATCACCTGCATTTGTCCAATCACATGTGGCTATTGCATTAAAGTCAGTAACGT…	MT121216.1	177	525	16621	16274	-
>k141_5040 flag=1 multi=3.0000 len=546	TGAAATTCCACGTAGAAATGTGGCAACTTTACAAGCAGAAAATGTAACAGGACAGCGACGACAGGTTCCAAGGAACATGTCTGGACCTATAGTTTTCATAAGTCTACACACTGAATTAAAATATTCTGGTTCTAGTGTGCCTTTAGTTAGCAATGTGCGTGGTGCTGGTAGTTGAGCAGGATCGCCAATGTAAACATAGTGCTTAGCACGTAGTCTAGCATTGACAACACTCAAGTCATAATTTGTAGCCATTGAAATTTCATCAAAAACAACTATATCAGCAGTTGTTTCTGGCAATGCATTTACAGTGCAAAAGACATACTGTTCTAATGTTGAATTCACTTTGAATTTGTCAAAACACTCTACACGAGCGCGTGCAGGTATAATTCTACTACATTT…	MT121216.1	48	546	17431	16933	-
>k141_3765 flag=1 multi=4.0000 len=682	TGCAGCTTGCAGAAAAGTACAGCACATGGTTGTTAAGGCTGCATTACTTGCAGATAAATTCTCAGTTCTTCACGACATTGGTAACCCTAAAGCTATTAAGTGTGTACCGCAGGCTGAAGTTGAGTGGAAATTCTACGATGCTCAGCCCTGTAGTGATAAAGCTTACAAAATAGAAGAATTGTACTACTCGTATGCTACACACTCTGATAAGTTTACAGATGGTGTTTGTTTATTCTGGAATTGCAATGTAGATAGATACCCTGCTAATTCTATTGTGTGTAGATTTGATACTAGAGTATTATCAAACCTAAACTTACCAGGTTGTGATGGTGGTAGTTTATATGTCAACAAACATGCCTTTCACACACCAGCATTTGATAAGAGTGCCTTTGTCAATTT…	MT121216.1	1	442	18816	19257	441
>k141_8774 flag=1 multi=2.0000 len=370	TGGTGTGTGAAAGGCATGTTTGTTGACATATAAACTACCACCATCACAACCTGGTAAGTTTAGGTTTGATAATACTCTAGTATCAAATCTACACACAATAGAATTAGCAGGGTATCTATCTACATTGCAATTCCAGAATAAACAAACACCATCTGTAAACTTATCAGAGTGTGTAGCATACGAGTAGTACAATTCTTCTATTTTGTAAGCTTTATCACTACAGGGCTGAGCATCGTAGAATTTCCACTCAACTTCAGCCTGCGGTACACACTTAATAGCTTTAGGGTTACCAATGTCGTGAAGAACTGAGAATTTATCTGCAAGTAATGCAGCCTTAACAACCATGTGCTGTACTTTTCTGCAAGCTGCA	MT121216.1	1	370	19185	18816	369
>k141_4906 flag=1 multi=11.0000 len=1349	TCCAGAGGTTGTAAGTATCAAATTGTTTATAAACCCATAAGCTAAAGCCAGCTGAGATCATCATATTATAAGCGTCAAGATATAATCTATACTCATTAGCATGATGTCTACAAACAGCACCACCTAAATTACAACGTGTTATACACGTAGCAGATTTTAGTGGTACATAATCTATATCTGACACAACCTGTTTTCCATGAGATTCGCAGGGGCTATCATAGTAGTAGAAGAAAGGCAATTGTTTTAAATTGACAAAGGCACTCTTATCAAATGCTGGTGTGTGAAAGGCATGTTTGTTGACATATAAACTACCACCATCACAACCTGGTAAGTTTAGGTTTGATAATACTCTAGTATCAAATCTACACACAATAGAATTAGCAGGGTATCTATCTACAT…	MT121216.1	1	1325	19459	18136	-
>k141_13993 flag=1 multi=6.0000 len=2278	AATCTTGAAATATCCGTCGACATTTCGGAAAACAAACTCTCTTAATGTGTCAAATAAGCCACTTTTGCCAGCTATATCTAGCATAAAAGACTTAGACACATACTCAAAAGTGCAATTGGCATAAGAGGAATAAACAGCAAACTCTCTCGTGCTCCACGTTTTATTGTTATGATAATAACCACTAAGGTAAGGGTCATAACAAAACTGGAAATTACAAACTTTGATGATAACATTAGTTGCGTTGTTAACTATCAAAAGTGACTGTGATGTGTTGTCAAGAGTCGTTCCAAAGATCCAACCTCTGACAATGTTAGATTTTTCAGTTGCAGCAAAGTAAATACCGTCTTTGAAATCCAAAACAGGGTTATCAACTCTCTTTTCAGCACTGTTAGTTTTTGT…	MT121216.1	1	2278	22026	19749	-
>k141_6914 flag=1 multi=3.0000 len=881	CGTACATTTATGTTAAATTATAATGAAAATGGTACAATAACAGATGCTGTTGATTGTGCCCTAGATCCTCTATCTGAGGCTAAATGCACATTAAAATCCTTAACTGTTGAAAAAGGAATCTATCAGACTTCTAACTTTAGAGTTCAACCAACTGAATCTATAGTTAGGTTTCCAAATATTACAAACTTATGCACTTTTGGTGAAGTTTTCAATGCAACCACTTTTGCATCTGTTTATGCTTGGAATAGAAAGAGAATCAGTAACTGTGTTGCTGATTACTCTGTTCTTTACAACTCCACTTCTTTCTCAACATTCAAATGTTATGGAGTTTCACCAACCAAACTAAATGATCTCTGCTTTACTAACGTTTATGCAGACTCATTTGTAGTTAGAGGTGAT…	MT121216.1	1	824	22225	23048	-
>k141_14034 flag=1 multi=3.0000 len=349	ACATACCAATTGGTGCAGGAATATGTGCCAGTTATCAGACTCAAACTAATTCACGTAGTGTTTCAAGTCAAGCTATTATTGCCTACACTATGTCACTTGGTGCAGAAAATTCAGTTGCTTATGCTAATAACTCTATTGCCATACCTACAAATTTTACTATTAGTGTGACCACTGAAATTCTACCAGTGTCTATGACAAAGACATCAGTAGATTGTACAATGTACATTTGTGGTGACTCAATAGAGTGCAGCAACCTTTTGCTCCAATATGGTAGTTTTTGCACACAACTTAATCGTGCTTTAACTGGAATTGCTGTTGAACAAGACAAAAACACACAGGAAGTTTTTGC	MT121216.1	1	349	23396	23744	-
>k141_14922 flag=1 multi=3.0000 len=1151	TTACAAGACACCACCAATAAAGGATTTTGGTGGTTTCAACTTTTCTCAAATATTACCAGATCCATCAAAACCAAGCAAGAGGTCATTTATTGAAGATTTACTCTTCAACAAAGTGACACTTGCTGATGCTGGCTTCATCAAACAATATGGTGATTGCCTTGGTGATATTGCCGCTAGAGATCTTATTTGTGCACAAAAGTTTAATGGCCTTACTGTTCTGCCACCTTTGCTCACAGATGAAATGATTGCTCAATACACCTCTGCACTACTTGCAGGGACAATCACATCAGGTTGGACCTTTGGTGCTGGTGCAGCATTACAGATACCATTTGCTATGCAAATGGCTTACAGGTTTAATGGTATTGGAGTTACACAAAATGTTCTCTACGAGAACCAAAA…	MT121216.1	1	1151	23760	24910	-
>k141_3386 flag=1 multi=2.0000 len=738	TTGTTACGACTATTGTATTCCATACAATAGTGTAACTTCTTCAATTGTCATTACCTCCGGTGATGGCACAACAAATCCCATTACTATTCTCACAAAGTATAAACTTTGTGAGAATAATAATGAGGCTTTGGTTGTGCTGGAAATGCCGTTCCAAAAATCCTTTACTTTATGATGCTAACTACTTCCTGTGTTGGCATACTAATTGTTACGACTATTGTATTCCATACAATAGTGTAACTTCTTCAATTGTCATTACCTCCGGTGATGGCACAACAAATCCCATTACAGAACATGACTACCAAATTGGTGGTTATTTTGAGAAATGGGAATCTGGAGTAAAAGACTGTGTTGTATTACACAGCTACTTCACTTCAGATTACTACCAGCTGGACTCAACTC…	MT121216.1	87	480	25566	25959	-
>k141_20728 flag=3 multi=3.0032 len=1067	AAGCAAGAAAAAGAAGTACGCTATTAACTATTAACGTACCTGTCTCTTCCGAAACGAATGAGTACATAAGTTCGTACTCATCAGCTTGTGCTTACAAAGGCACGCTAGTAGTCGTCGTCGGTTCATCATAAATTGGTTCCATTGCTGGATTAACAACTCCGGATGAACCGTCGATTGTGTGAATTTGGACATGTTCTTCGGGCTCATCTACGATTTTATTGTAGATGAAGAAAGTTACATGTTCAACACCAGTGTATGTGCTCAATTGAGTTGAGTACAGCTGGTAGTAATCTGAATTCTTCTAGAGTTCCTGATCTTCTGGTCTGGTCAAAATTGTACCGTGGAGCGGCACATTCAACAAAATGTTTGTTTCTGGGTTGAAGGACCACATGGAACGCG…	MT121216.1	321	1067	26751	26005	68
>k141_12179 flag=1 multi=4.0000 len=403	ATTAATAATATCTCTGCTATAGTAACCTGAAAGTCAACGAGATGAAACATCTGTTGTCACTTACTGTACAAGCAAAGCAATATTGTCACTGCTACTGGAATGGTCTGTGTTTAATTTGTAATTGCCAATCCTGTAGCGACTGTATGCAGCAAAACCTGAGTCACCTGCTACACGCTGCGACGCTCCCAATTTGTAATAAGAAAGCGTTCGTGATGTAGCAACAGTGATTTCTTTAGGCAGGTCCTTGATGTCACAGCGTCCTAGATGGTGTCCAGCAATTCGAAGATGACCTCGAAGGATCACAGCTCCAATTACAAGTTCACTCTCTAGAAGCGGTCTGGTCAAAATTGTACCGTGGAGCGGCACATTCAACAAAATGTTTGTTTCTGGGTTGAAGGA…	MT121216.1	1	403	27085	26683	-
>k141_12828 flag=1 multi=3.0000 len=308	TAAATCTCATAATTAAAAGTTTATCTAAGCCACTAACTGAAAATAAATATTCTCAGTTAGATGAAGAGCAACCAATGGAGATTGATTAAACGAACATGAAAATTATTCTTTTCTTGGCATTGATAACACTTGCTACTTGTGAGCTTTATCATTATCAAGAGTGTGTTAGAGGTACAACAGTACTTTTAAAAGAACCTTGCTCTTCTGGAACATATGAAGGCCCACATGGAACGCGTTCGAGCAAACAGCCTGAATGAAGCAATGAAGTAGCTAAGCCACATCAAGCCAACAAGACAAGCCATTGCAAT	MT121216.1	1	221	27133	27353	-
>k141_4684 flag=1 multi=2.0000 len=317	ACCACGAATTCAGCTGGCAGTAACCAGAATGGAGAACGCAGTGGTGCACGACCTAAACAACGTCGTCCCCAAGGTTTACCCAATAATACTGCGTCTTGGTTCACCGCTCTCACTCAACATGGCAAGGAAGACCTTAGATTCCCTCGAGGACAAGGCGTTCCGATTAACACCAATAGCAGTCCAGATGACCAAATTGGCTACTACCGAAGAGCTACCAGACGAATTCGTGGTGGTGACGGTAAAATGAAAGATCTCAGTCCAAGATGGTACTTTTACTACCTAGGAACTGGGCCAGAAGCTGGACTTCCCTATGGTGC	MT121216.1	8	317	28124	28433	20
>k141_1410 flag=1 multi=6.0000 len=916	GACAAAGATCCAAATTTCAAAGATCAAGTCAGTTTGCTGAATAAGCACATTGACGCAGACACTCCATTCCCTCCTACGCGCGACATTCTTCGGAATGTCGCGCATTGGCATGGAAGTCACACCTTCGGGAACGTGGTTGACCTACACAGGTGCCATCAAATTGGACGACAAAGATCCAAATTTCAAAGATCAAGTCATTTTGCTGAATAAGCACATTGACGCATACAAAACATTCCCACCACCATTGCCAGCCATCCTAGCAGGGGAACTTCTCCTGCTAGGATGGCTGGCAATGGTGGTGATGCTGCTCTTGCTTTGCTGCTGCTTGACAGGTTGAACCAACTTGAGAGCAAAATGTCTGGTAAAGGCCAACAACAACAAGGCCAAACTGTCACTAAG…	MT121216.1	569	916	28413	28760	25
>k141_8112 flag=1 multi=3.0000 len=499	AGGTTGAACCAACTTGAGAGCAAAATGTCTGGTAAAGGCCAACAACAACAAGGCCAAACTGTCACTAAGAAATCCGCTGCAGAGGCTTCTAAGAAACCTCGCCAAAAACGTACTGCCACCAAACAATACAATGTAACACAAGCTTTTGGCAGACGTGGTCCAGAACAAACCCAAGGAAACTTTGGGGATCAAGAATTAATCAGACAAGGAACTGATTACAAACAATGGCCGCAAATTGCACAATTTGCTCCTAGCGCTTCTGCATTCTTCGGAATGTCGCGCATTGGCATGGAAGTCACACCTTCGGGAACGTGGTTGACCTACACAGGTGCCATCAAATTGGACGACAAAGATCCAAATTTCAAAGATCAAGTCATTTTGCTGAATAAGCACATTGAC…	MT121216.1	1	423	28735	29154	477
>k141_1671 flag=1 multi=3.0000 len=720	TGGTGAGTAAAGTTCTTGAACTTCCTCTTGTCTGATGAACAGTTTAGGTGAAACTGCTCGTGCACGTAGCTGGTAGATGTGTTTAACACCGTCAGGACAAGATGGTACTTTTACTACCTAGGAACTGGGCCAGAAGCGGGATTTCGGGTGCCAATGTGATCTTTAGGTGTATTCAAGGCTCCCTCATTTGCAACCCATATGATGCCTTCTTTGTTAGCACCATAGGGAAGTCCAGCTAACAATGCGGCCATTGTTTGTAATCAGTTCCTTGTCTGATTAATTCTTGATCCCCAAAGTTTCCTTGGGTTTGTTCTGGACCACGTCTGCCAAAAGCTTGTGTTACATTGTATTGTTTGGTGGCAGTACGTTTTTGGCGAGGTTTCTTAGAAGCCTCTGCAG…	MT121216.1	243	720	28967	28490	-
>k141_12055 flag=1 multi=14.0000 len=2430	TTATGAGAACTTTTAAAGTTTCCATTTGGAATCTTGACTACATCATAAATCTCATAATTAAAAGTTTATCTAAGCCACTAACTGAAAATAAATATTCTCAGTTAGATGAAGAGCAACCAATGGAGATTGATTAAACGAACATGAAAATTATTCTTTTCTTGGCATTGATAACACTTGCTACTTGTGAGCTTTATCATTATCAAGAGTGTGTTAGAGGTACAACAGTACTTTTAAAAGAACCTTGCTCTTCTGGAACATATGAAGGCAACTCACCTTTTCATCCTCTAGCTGATAACAAATTTGCACTGACTTGCTTTAGCACTCAATTTGCTTTTGCTTGTCCTGACGGTGTTAAACACATCTACCAGCTACGTGCACGAGCAGTTTCACCTAAACTGT…	MT084071.1	1	2192	24732	26923	208
>k141_15255 flag=1 multi=4.0000 len=308	GACGACCCATTCGAACGTCATGTTTTAGATTTCATCTAAACGAACAAACTAAAATGTCTGATAATGGACCACAAAATCAGCGAAATGCACCCCGCACAGTTCACTTTTACTCTCGATGGTTTATCAGAGTAGGAGCTAGAAAGTCAGCACCTTTAATTGAACTGTGCGTGGATGAGGCTGGTTCTAAATCACCCATTCAGTACATAGATATAGGTAATTACACGGTTTCCTGTTCACCTTTTACAATTAATTGCCAGGAACCTAAATTAGGCAGTCTCGTAGTACGTTGTTCGTTCTATGAGGACTTT	MT084071.1	100	308	25487	25695	-

## Sheet: Sheet2
k141_4286	TACCTAGGTTTCGTCCGGGTGTGACCGAAAGGTAAGATGGAGAGCCTTGTCCCTGGTTTCAACGAGAAAACACACGTCCAACTCAGTTTGCCTGTTTTACAGGTTCGCGACGTGCTCGTACGTGGCTTTGGAGACTCCGTGGAGGAGGCTATCTCAGAGGCACGTCAACATCTCAAGGATGGCACTTGTGGCTTAGTAGAGGTTGAAAAAGGCGTCTTGCCTCAACTTGAACAGCCCTATGTGTTCATCAAACGTTCTGATGCCCGAACTGCACCGCATGGCCATGTAATGGTTGAATTGGTTGCAGAACTCAATGGTGTTCAGTACGGTCGTAGTGGTGAGACACTTGGTGTTCTCGTACCCCATGTGGGTGAAACACCTGTTGCTTACCGCAAAGTT…	MT121216.1	1	1165	110	1274	509				samtools faidx 33_new.fa	k141_4286	:	1	-	1165
k141_1777	CACCTAATGAATGCAACCAAATGTGCCTGTCAACTCTCATGAAGTGTAACCATTGTGGTGAAACTTCATGGCAGACAGGCGATTTTGTTAGAGCCACTTGTGAGTTCTGTGGTACTGAAAATTTGACTAAAGATGGCGCCATAGCTGTGACCACCAGCTCCTTTATTACAGTTCTTCTTCGCAAGAACGGTAATAAAGGAGCTGGTGGTCACAGCTATGGCGCCGATCTAAAGTCCTATGACTTAGGTGACGAGCTGGGCACTGATCCTTATGAAGATTATCAAGAAAACTGGAACACTAAACATGGCAGTGGTGTAACTCGTGAGCTCATGCGTGAGCTTAATGGGGGCGCATACACTCGCTATGTCGATAACAACTACTGTGGCCCTGATGGCTACC…	MT121216.1	170	679	505	1014	462				samtools faidx 33_new.fa	k141_1777	:	170	-	679
k141_23303	ATGGCGCCGATCTAAAGTCCTATGACTTAGGTGACGAGCTGGGCACTGATCCTTATGAAGATTATCAAGAAAACTGGAACACTAAACATGGCAGTGGTGTAACTCGTGAGCTCATGCGTGAGCTTAATGGGGGCGCATACACTCGCTATGTCGATAACAACTACTGTGGCCCTGATGGCTACCCTCTTGAGTGCATTAAAGACTTGCTGGCGCGTGCTGGTAAAGCTTCTTGCACTTTGTCCGAACAACTGGACTTTCTTGACACTAAGAGAGGTGTGTACTGCTGCCGTGAGCATGACCATGAAATTGCATGGTACACGGAACGCTCTGATAAGAGTTATGAATTGCAGACACCTTTTGAAATTAAACTGGCAAAGAAATTTGACACTTTTACTGGGG…	MT121216.1	1	665	552	1203	-
k141_7268	CACAGGAGTTGTTGGAGAAGGTGCTGAAAGTCTGAATGACAACCTTCTTGAAATACTTCAGAAAGATAAAGTCAATATCAACATTGTTGGTGACTTTAAACTTAATGAAGAGATTGCCATTATATTGGCATCTTTCTCTGCTTCTACAAGTGCTTTTGTAGAAACTGTCAAAGGTTTGGATTATAAAACATTCAAACAGATTGTTGAATCCTGTGGTAACTTTAAAGTTACCAAAGGCAAAGCTAAGAAGGGTGCTTGGAATATTGGTGAGCAAAAATCAATACTGAGTCCTTTGTATGCATTTGCATCTGAAGCTGCTCGTGTTATACGCGCCATTTTCTCTCGTACTCTTGAAACTGCTCAACACTCAGTTCGTGTCCTACAACAGGCCGCTA	MT121216.1	1	395	1450	1844	-				samtools faidx 33_new.fa	k141_4286	:	1	-	1165
k141_12417	AGACAGTGCTTAAAAAGTGCAAGAGCGCTTTTTACATACTACCATCCATTGTCTCTAATGAGAAAGAAGAAATTCTTGGAACTGTTTCTTGGAATTTGCGAGAAATGCTTGCACATGCTGAGGAAACACGTAAATTAATGCCTGTTTGTATGGAAACTAAAGCTATAGTTTCAACCATACAACGTAAATACAAGGGTATTAAAATACAGGAAGGTGTGGTTGATTATGGTGCTAGGTTTTACTTCTATACTAGTAAAACAACAGTAGCATCACTCATCAACACACTTAACAATCTAAATGAGACTCTCGTTACAATGCCTTTGGGTTATGTAACACATGGCCTTAACCTAGAAGAAGCTGCGCGGTACATGAGATCTCTTAAGGTACCAGCGACAGTTT…	MT121216.1	1	448	4152	4699	-				samtools faidx 33_new.fa	k141_23303	:	1	-	665
k141_11979	TCTAACATCACCTAACTCTCCTACTGTTTTGTTACAATAGGCTAAGATAAGTGCACAGAAATTAGCAGCATGGGACCTTTGTATTCAGAAGACTTTGTCAGTAAAGCACCATCTATGCAATACAGAGTTTCCTTAGAAGTTATGTGTTTGTAGTGGCCACATTGGTAATTACCAGTGTATTCACTAGCACAAACAAAGGTACCATGCTTCAATTCATAGTCGGCAGGTGGTGCAGACATCATAACAAAAGGTGACTCTTGTTGGACTAAATATTGTGTGGCTTGTTTACCGCACACACAAGGTACTTGGACACCTTTCTTAAGTTGTTCATAAGAAAGTGTACCCATGTACATAACAGCTTCCACACCCTTAAGAGTGGTTTGTTGCTGTCCACAAGTT…	MT121216.1	70	873	5712	4909	-
k141_9061	GAACCATTCTTTACGCTAACACTGTCAACAACATATGATGACTGGTCAGTTGGGTTAATTGGTCTCTTAAACTGTAATGATAAGTCCCTTGCAACTTCATCACTAATAAAGGTACTACCAGCACAGAATGTGTCGCAATTGACACAATTCCAGTTGTGTAGTTTACAAAATCCTTTACCTCCATTAGCATAGACATAAAAGGATCTTCTAACACCATTAACAATAGTTGTACATTCAACTCTTGTTGCTCTATTACGCTTGTAACACATCATACAAGTAGATGAAGTACAACCATCCACAACATGCACATAACTTTTCCATACATAATAGAATGAAGCAAAGAATATGTACATTCTGACCATAGCTGAAATTGGAGCCATTTGTACAAGGTTAATTATC…	MT121216.1	1	476	7623	7148	-				samtools faidx 33_new.fa	k141_1777	:	170	-	679
k141_8691	ACTACGAAAACAAATACGTAGTGCTGCAAAGAAGAACAACCTGCCATTTAAGTTGACATGCGCAACTACTAGGCAAGTTGTTAATGTTGTTACAACAAAGATAGCACTTAAAGGTGGTAAAATTGTAAATAACTGGCTGAAGCAGCTGATTAAAGTTACATTAGTGTTTCTTTTGGTTGCTGCTACCTTTTATTTAATAACACCTGTTCATGTCATGTCCAAACATACTGACTTTGCAAGTGAAATTATAGGATATAAGGCTATTGATGGCGGTGTCACACGTGACATATCATCGACAGATACTTGTTTTGCCAACAAACATGCTGATTTTGATACATGGTTTAGTCAGCGTGGTGGTAGTTATACTAATGACAAAGCATGCCCATTAGT	MT121216.1	1	390	8296	8685	-				samtools faidx 33_new.fa	k141_23303	:	1	-	665
k141_10878	TTCATAATTAGGGTTAAGCATGTCTTCAGAAGTGCAGATCACATGTCGTGGACAGTAAACTACATCATCAAGCCAAAGACCATTAAGAGTAGTTGTACCACAAGTAACTTGTACCATGCAGCCCTCAACTTTACCAGATGGGAATGCCATTTTTCTAAAACCACTCTGTAAGACAGCAGATGTGATAGAAGTTTGTGGTGGTTGGTAGAGAACATCAGAGCCTGAGTTGCTAAAATCATTAAGAGCCTTGGCGAGATGACAACAAGCAGCTTCTCTATAGCTTGTAGTGTCCATGGCTCCACTAAAATACTTGTACTTATTGTAAAGAGCTAAATATCTGTTATATTGCGTAAGAGGCAGAAGTACATCACTGCGCAATTTCAGATACATTTCTTTATT…	MT121216.1	1	1104	11078	9035	-
k141_3706	GTCTGTATGAAATCACCGAAATCATACCAGTTACCGTTAAGATCTTGATTATTCATTGTTAATGCCACGTTGTTGGTAAGTGCAGCTACTGAAAAGCATGTTGTACGCTTATCTAGTAATAAATTACCAGAAGCAGCATGCATAGCAGGATCAGCAGCATACACAAGTAATTCCTTAAAACTAAGTCTGGAGCTATGTAAGTTTACATCCTGATTCTGTACAACTCCTAGCTCTCTGAAGTGGTAACCAGTTGAAACAACAAATGGAACACCATCAACAAAAATCTTTCTCACTAAAGGACCAAAACTTGTTGGTGGGAAGACCGTAGAGAACAAAACATTAAAGTTTGCACAATGCAGAATGCATCTGTCATCCAAACAATTAACACAATTTGGGTGA…	MT121216.1	61	2872	11708	14519	573				samtools faidx 33_new.fa	k141_3706	:	61	-	2872
k141_12974	TTTACATCTGACATTTTAGACTGTACAGTGGCTACTTTAATGCATGGTTTACCTCCAACACCCAACAACTTGATGTTAAGTTTGAAGGCATCTATGCTATTCTTAGGAGGAAGTAATCCTTGGGAATTCATATATCTAAACTCCTGTGTAGAAACTAAATAATCATAAACACCAAGAGTCAGTCTAAAATAGCGGTTGAGTAAACAGAAGAGGCCAAAGTAACAAGTACAGAAATAGCCTAAGAAACAATAAACTAGCATTATACACTGAAGTGTATTACCAGTTATGAAGAAGATAGGGCAATACTCAACACACATAAAAACAATACCTCTGGCCATAAACATGACAGTTGTAACTACACCTGAGTAGTTAGAAGTTACAGAGATTATAAGAGCCCAC…	MT121216.1	1	574	11721	11148	573				samtools faidx 33_new.fa	k141_12974	:	1	-	574
k141_11407	AACAACTTAGAGTAGAATCGTCTTCTAAATTGTGGGCTCAATGTGTTCAGCTCCATAATGATATTCTCTTAGCTAAGGATACTACTGAAGCCTTTGAAAAAATGGTTTCATTACTTTCTGTTCTGCTTTCTATGCAAGGTGCTGTAGACATAAACAAGCTTTGTGAAGAAATGCTCGATAACAGGGCAACCTTACAAGCCATAGCTTCAGAGTTTAGTTCTCTCCCATCATATGCAGCTTTTGCTACTGCTCAGGAAGCTTATGAGCAGGCTGTTGCTAATGGTGACTCTGAAGTTGTTCTTAAAAAGTTAAAGAAATCTTTGAATGTGGCTAAATCTGAATTTGACCGTGATGCAGCTATGCAACGTAAGTTGGAGAAGATGGCTGATCAAGCTATGA…	MT121216.1	1	531	11754	12284	-
k141_10207	CACTACGACAGATGTCATGTGCCGCCGGTACAACACAAACAGCATGCACTGATGATAATGCTCTAGCCTACTATAACACTACAAAGGGAGGTAGGTGTGTCTGTAACAAACCTACAAGGTGGTTCCAGTTCCGTATAAATAGTGCCAGTTCCATCACTCTTAGGGAACCTAGCCCACTTCAAGTCTTGTAAATCAGATAGTAATGCTAATACAAACCTACCTCCCTTTGTAGTGTTATAGTAGGCTAGAGCATTATCATCAGTGCATGCTGTTTGTGTTGTACCGGCGGCACATGACATCTGTCGTAGTGCAACAGGACTAAGCTCATTATTCTGTAATTTGACAGCAGAATTGGCCCTCAAGGCTGTTACAATGAGAGGCCATGCTAGATTAGGTGAA…	MT121216.1	94	447	12783	12430	-				samtools faidx 33_new.fa	k141_3706	:	61	-	2872
k141_3792	GCAGTCTCTAAAGGTTTTTTCAAGGAAGGAAGTTCTGTTGAATTAAAACACTTCTTCTTTGCCCAAGATGGTAATGCAGCAATAAGTGATTATGATTACTATCGCTACAATTTACCAACTATGTGTGACATTAGACAATTACTTTTCGTAGTAGAAGTAGTTGATAAGTATTTTGATTGCTATGACGGTGGTTGTATTAATGCTAATCAAGTCATAGTTAATAATTTAGACAAGTCTGCTGGTTTTCCATTTAATAAATGGGGCAAGGCTAGGTTATATTATGATTCTATGAGTTATGAGGACCAAGATGCATTGTTCGCTTATACTAAGCGTAATGTCATCCCAACTATAACTCAAATGAATCTTAAATATGCTATTAGTGCTAAAAATAGAGCTCGT…	MT121216.1	1	3360	14566	17942	347				samtools faidx 33_new.fa	k141_11407	:	1	-	531
k141_1468	ACTAGTACCACAAGAGCATTATGTTAGAATAACTGGCTTGTACCCGACAAGACTAATTTATGTGATGTTGATATGACATGGTCATAACAGCATTTACAACATAAGAATGGTCTGCGTATACACGCACCACATCTTAATGAAGTCTGTGAATTACAAAGAACAGACTTCATTAAGATGTGGTGGTCTAGGTTTTTCCAACCTCCCATGAAAGGTGTAACTCTCTATCAGACAACACTTCACGCACAGTGGCAATGCCGTAAGATAGTTTAAAGGTCTCTTCTGTTGCTTTCAATGTTTCAGCAGCGAACAGTTTAAGTCTCTCAGTACAGGTGTTAGCAAGAATGTAATCACCTGCATTTGTCCAATCACATGTGGCTATTGCATTAAAGTCAGTAACGT…	MT121216.1	177	525	16621	16274	-
k141_5040	TGAAATTCCACGTAGAAATGTGGCAACTTTACAAGCAGAAAATGTAACAGGACAGCGACGACAGGTTCCAAGGAACATGTCTGGACCTATAGTTTTCATAAGTCTACACACTGAATTAAAATATTCTGGTTCTAGTGTGCCTTTAGTTAGCAATGTGCGTGGTGCTGGTAGTTGAGCAGGATCGCCAATGTAAACATAGTGCTTAGCACGTAGTCTAGCATTGACAACACTCAAGTCATAATTTGTAGCCATTGAAATTTCATCAAAAACAACTATATCAGCAGTTGTTTCTGGCAATGCATTTACAGTGCAAAAGACATACTGTTCTAATGTTGAATTCACTTTGAATTTGTCAAAACACTCTACACGAGCGCGTGCAGGTATAATTCTACTACATTT…	MT121216.1	48	546	17431	16933	-				samtools faidx 33_new.fa	k141_12974	:	1	-	574
k141_3765	TGCAGCTTGCAGAAAAGTACAGCACATGGTTGTTAAGGCTGCATTACTTGCAGATAAATTCTCAGTTCTTCACGACATTGGTAACCCTAAAGCTATTAAGTGTGTACCGCAGGCTGAAGTTGAGTGGAAATTCTACGATGCTCAGCCCTGTAGTGATAAAGCTTACAAAATAGAAGAATTGTACTACTCGTATGCTACACACTCTGATAAGTTTACAGATGGTGTTTGTTTATTCTGGAATTGCAATGTAGATAGATACCCTGCTAATTCTATTGTGTGTAGATTTGATACTAGAGTATTATCAAACCTAAACTTACCAGGTTGTGATGGTGGTAGTTTATATGTCAACAAACATGCCTTTCACACACCAGCATTTGATAAGAGTGCCTTTGTCAATTT…	MT121216.1	1	442	18816	19257	441				samtools faidx 33_new.fa	k141_11407	:	1	-	531
k141_8774	TGGTGTGTGAAAGGCATGTTTGTTGACATATAAACTACCACCATCACAACCTGGTAAGTTTAGGTTTGATAATACTCTAGTATCAAATCTACACACAATAGAATTAGCAGGGTATCTATCTACATTGCAATTCCAGAATAAACAAACACCATCTGTAAACTTATCAGAGTGTGTAGCATACGAGTAGTACAATTCTTCTATTTTGTAAGCTTTATCACTACAGGGCTGAGCATCGTAGAATTTCCACTCAACTTCAGCCTGCGGTACACACTTAATAGCTTTAGGGTTACCAATGTCGTGAAGAACTGAGAATTTATCTGCAAGTAATGCAGCCTTAACAACCATGTGCTGTACTTTTCTGCAAGCTGCA	MT121216.1	1	370	19185	18816	369
k141_4906	TCCAGAGGTTGTAAGTATCAAATTGTTTATAAACCCATAAGCTAAAGCCAGCTGAGATCATCATATTATAAGCGTCAAGATATAATCTATACTCATTAGCATGATGTCTACAAACAGCACCACCTAAATTACAACGTGTTATACACGTAGCAGATTTTAGTGGTACATAATCTATATCTGACACAACCTGTTTTCCATGAGATTCGCAGGGGCTATCATAGTAGTAGAAGAAAGGCAATTGTTTTAAATTGACAAAGGCACTCTTATCAAATGCTGGTGTGTGAAAGGCATGTTTGTTGACATATAAACTACCACCATCACAACCTGGTAAGTTTAGGTTTGATAATACTCTAGTATCAAATCTACACACAATAGAATTAGCAGGGTATCTATCTACAT…	MT121216.1	1	1325	19459	18136	-				samtools faidx 33_new.fa	k141_3792	:	1	-	3360
k141_13993	AATCTTGAAATATCCGTCGACATTTCGGAAAACAAACTCTCTTAATGTGTCAAATAAGCCACTTTTGCCAGCTATATCTAGCATAAAAGACTTAGACACATACTCAAAAGTGCAATTGGCATAAGAGGAATAAACAGCAAACTCTCTCGTGCTCCACGTTTTATTGTTATGATAATAACCACTAAGGTAAGGGTCATAACAAAACTGGAAATTACAAACTTTGATGATAACATTAGTTGCGTTGTTAACTATCAAAAGTGACTGTGATGTGTTGTCAAGAGTCGTTCCAAAGATCCAACCTCTGACAATGTTAGATTTTTCAGTTGCAGCAAAGTAAATACCGTCTTTGAAATCCAAAACAGGGTTATCAACTCTCTTTTCAGCACTGTTAGTTTTTGT…	MT121216.1	1	2278	22026	19749	-				samtools faidx 33_new.fa	k141_1468	:	177	-	525
k141_6914	CGTACATTTATGTTAAATTATAATGAAAATGGTACAATAACAGATGCTGTTGATTGTGCCCTAGATCCTCTATCTGAGGCTAAATGCACATTAAAATCCTTAACTGTTGAAAAAGGAATCTATCAGACTTCTAACTTTAGAGTTCAACCAACTGAATCTATAGTTAGGTTTCCAAATATTACAAACTTATGCACTTTTGGTGAAGTTTTCAATGCAACCACTTTTGCATCTGTTTATGCTTGGAATAGAAAGAGAATCAGTAACTGTGTTGCTGATTACTCTGTTCTTTACAACTCCACTTCTTTCTCAACATTCAAATGTTATGGAGTTTCACCAACCAAACTAAATGATCTCTGCTTTACTAACGTTTATGCAGACTCATTTGTAGTTAGAGGTGAT…	MT121216.1	1	824	22225	23048	-
k141_14034	ACATACCAATTGGTGCAGGAATATGTGCCAGTTATCAGACTCAAACTAATTCACGTAGTGTTTCAAGTCAAGCTATTATTGCCTACACTATGTCACTTGGTGCAGAAAATTCAGTTGCTTATGCTAATAACTCTATTGCCATACCTACAAATTTTACTATTAGTGTGACCACTGAAATTCTACCAGTGTCTATGACAAAGACATCAGTAGATTGTACAATGTACATTTGTGGTGACTCAATAGAGTGCAGCAACCTTTTGCTCCAATATGGTAGTTTTTGCACACAACTTAATCGTGCTTTAACTGGAATTGCTGTTGAACAAGACAAAAACACACAGGAAGTTTTTGC	MT121216.1	1	349	23396	23744	-				samtools faidx 33_new.fa	k141_3765	:	1	-	442
k141_14922	TTACAAGACACCACCAATAAAGGATTTTGGTGGTTTCAACTTTTCTCAAATATTACCAGATCCATCAAAACCAAGCAAGAGGTCATTTATTGAAGATTTACTCTTCAACAAAGTGACACTTGCTGATGCTGGCTTCATCAAACAATATGGTGATTGCCTTGGTGATATTGCCGCTAGAGATCTTATTTGTGCACAAAAGTTTAATGGCCTTACTGTTCTGCCACCTTTGCTCACAGATGAAATGATTGCTCAATACACCTCTGCACTACTTGCAGGGACAATCACATCAGGTTGGACCTTTGGTGCTGGTGCAGCATTACAGATACCATTTGCTATGCAAATGGCTTACAGGTTTAATGGTATTGGAGTTACACAAAATGTTCTCTACGAGAACCAAAA…	MT121216.1	1	1151	23760	24910	-				samtools faidx 33_new.fa	k141_8774	:	1	-	370
k141_3386	TTGTTACGACTATTGTATTCCATACAATAGTGTAACTTCTTCAATTGTCATTACCTCCGGTGATGGCACAACAAATCCCATTACTATTCTCACAAAGTATAAACTTTGTGAGAATAATAATGAGGCTTTGGTTGTGCTGGAAATGCCGTTCCAAAAATCCTTTACTTTATGATGCTAACTACTTCCTGTGTTGGCATACTAATTGTTACGACTATTGTATTCCATACAATAGTGTAACTTCTTCAATTGTCATTACCTCCGGTGATGGCACAACAAATCCCATTACAGAACATGACTACCAAATTGGTGGTTATTTTGAGAAATGGGAATCTGGAGTAAAAGACTGTGTTGTATTACACAGCTACTTCACTTCAGATTACTACCAGCTGGACTCAACTC…	MT121216.1	87	480	25566	25959	-
k141_20728	AAGCAAGAAAAAGAAGTACGCTATTAACTATTAACGTACCTGTCTCTTCCGAAACGAATGAGTACATAAGTTCGTACTCATCAGCTTGTGCTTACAAAGGCACGCTAGTAGTCGTCGTCGGTTCATCATAAATTGGTTCCATTGCTGGATTAACAACTCCGGATGAACCGTCGATTGTGTGAATTTGGACATGTTCTTCGGGCTCATCTACGATTTTATTGTAGATGAAGAAAGTTACATGTTCAACACCAGTGTATGTGCTCAATTGAGTTGAGTACAGCTGGTAGTAATCTGAATTCTTCTAGAGTTCCTGATCTTCTGGTCTGGTCAAAATTGTACCGTGGAGCGGCACATTCAACAAAATGTTTGTTTCTGGGTTGAAGGACCACATGGAACGCG…	MT121216.1	321	1067	26751	26005	68				samtools faidx 33_new.fa	k141_3765	:	1	-	442
k141_12179	ATTAATAATATCTCTGCTATAGTAACCTGAAAGTCAACGAGATGAAACATCTGTTGTCACTTACTGTACAAGCAAAGCAATATTGTCACTGCTACTGGAATGGTCTGTGTTTAATTTGTAATTGCCAATCCTGTAGCGACTGTATGCAGCAAAACCTGAGTCACCTGCTACACGCTGCGACGCTCCCAATTTGTAATAAGAAAGCGTTCGTGATGTAGCAACAGTGATTTCTTTAGGCAGGTCCTTGATGTCACAGCGTCCTAGATGGTGTCCAGCAATTCGAAGATGACCTCGAAGGATCACAGCTCCAATTACAAGTTCACTCTCTAGAAGCGGTCTGGTCAAAATTGTACCGTGGAGCGGCACATTCAACAAAATGTTTGTTTCTGGGTTGAAGGA…	MT121216.1	1	403	27085	26683	-				samtools faidx 33_new.fa	k141_4906	:	1	-	1325
k141_12828	TAAATCTCATAATTAAAAGTTTATCTAAGCCACTAACTGAAAATAAATATTCTCAGTTAGATGAAGAGCAACCAATGGAGATTGATTAAACGAACATGAAAATTATTCTTTTCTTGGCATTGATAACACTTGCTACTTGTGAGCTTTATCATTATCAAGAGTGTGTTAGAGGTACAACAGTACTTTTAAAAGAACCTTGCTCTTCTGGAACATATGAAGGCCCACATGGAACGCGTTCGAGCAAACAGCCTGAATGAAGCAATGAAGTAGCTAAGCCACATCAAGCCAACAAGACAAGCCATTGCAAT	MT121216.1	1	221	27133	27353	-
k141_4684	ACCACGAATTCAGCTGGCAGTAACCAGAATGGAGAACGCAGTGGTGCACGACCTAAACAACGTCGTCCCCAAGGTTTACCCAATAATACTGCGTCTTGGTTCACCGCTCTCACTCAACATGGCAAGGAAGACCTTAGATTCCCTCGAGGACAAGGCGTTCCGATTAACACCAATAGCAGTCCAGATGACCAAATTGGCTACTACCGAAGAGCTACCAGACGAATTCGTGGTGGTGACGGTAAAATGAAAGATCTCAGTCCAAGATGGTACTTTTACTACCTAGGAACTGGGCCAGAAGCTGGACTTCCCTATGGTGC	MT121216.1	8	317	28124	28433	20				samtools faidx 33_new.fa	k141_8774	:	1	-	370
k141_1410	GACAAAGATCCAAATTTCAAAGATCAAGTCAGTTTGCTGAATAAGCACATTGACGCAGACACTCCATTCCCTCCTACGCGCGACATTCTTCGGAATGTCGCGCATTGGCATGGAAGTCACACCTTCGGGAACGTGGTTGACCTACACAGGTGCCATCAAATTGGACGACAAAGATCCAAATTTCAAAGATCAAGTCATTTTGCTGAATAAGCACATTGACGCATACAAAACATTCCCACCACCATTGCCAGCCATCCTAGCAGGGGAACTTCTCCTGCTAGGATGGCTGGCAATGGTGGTGATGCTGCTCTTGCTTTGCTGCTGCTTGACAGGTTGAACCAACTTGAGAGCAAAATGTCTGGTAAAGGCCAACAACAACAAGGCCAAACTGTCACTAAG…	MT121216.1	569	916	28413	28760	25				samtools faidx 33_new.fa	k141_4906	:	1	-	1325
k141_8112	AGGTTGAACCAACTTGAGAGCAAAATGTCTGGTAAAGGCCAACAACAACAAGGCCAAACTGTCACTAAGAAATCCGCTGCAGAGGCTTCTAAGAAACCTCGCCAAAAACGTACTGCCACCAAACAATACAATGTAACACAAGCTTTTGGCAGACGTGGTCCAGAACAAACCCAAGGAAACTTTGGGGATCAAGAATTAATCAGACAAGGAACTGATTACAAACAATGGCCGCAAATTGCACAATTTGCTCCTAGCGCTTCTGCATTCTTCGGAATGTCGCGCATTGGCATGGAAGTCACACCTTCGGGAACGTGGTTGACCTACACAGGTGCCATCAAATTGGACGACAAAGATCCAAATTTCAAAGATCAAGTCATTTTGCTGAATAAGCACATTGAC…	MT121216.1	1	423	28735	29154	477
k141_1671	TGGTGAGTAAAGTTCTTGAACTTCCTCTTGTCTGATGAACAGTTTAGGTGAAACTGCTCGTGCACGTAGCTGGTAGATGTGTTTAACACCGTCAGGACAAGATGGTACTTTTACTACCTAGGAACTGGGCCAGAAGCGGGATTTCGGGTGCCAATGTGATCTTTAGGTGTATTCAAGGCTCCCTCATTTGCAACCCATATGATGCCTTCTTTGTTAGCACCATAGGGAAGTCCAGCTAACAATGCGGCCATTGTTTGTAATCAGTTCCTTGTCTGATTAATTCTTGATCCCCAAAGTTTCCTTGGGTTTGTTCTGGACCACGTCTGCCAAAAGCTTGTGTTACATTGTATTGTTTGGTGGCAGTACGTTTTTGGCGAGGTTTCTTAGAAGCCTCTGCAG…	MT121216.1	243	720	28967	28490	-				samtools faidx 33_new.fa	k141_20728	:	321	-	1067
k141_12055	TTATGAGAACTTTTAAAGTTTCCATTTGGAATCTTGACTACATCATAAATCTCATAATTAAAAGTTTATCTAAGCCACTAACTGAAAATAAATATTCTCAGTTAGATGAAGAGCAACCAATGGAGATTGATTAAACGAACATGAAAATTATTCTTTTCTTGGCATTGATAACACTTGCTACTTGTGAGCTTTATCATTATCAAGAGTGTGTTAGAGGTACAACAGTACTTTTAAAAGAACCTTGCTCTTCTGGAACATATGAAGGCAACTCACCTTTTCATCCTCTAGCTGATAACAAATTTGCACTGACTTGCTTTAGCACTCAATTTGCTTTTGCTTGTCCTGACGGTGTTAAACACATCTACCAGCTACGTGCACGAGCAGTTTCACCTAAACTGT…	MT084071.1	1	2192	24732	26923	208				samtools faidx 33_new.fa	k141_12179	:	1	-	403
k141_15255	GACGACCCATTCGAACGTCATGTTTTAGATTTCATCTAAACGAACAAACTAAAATGTCTGATAATGGACCACAAAATCAGCGAAATGCACCCCGCACAGTTCACTTTTACTCTCGATGGTTTATCAGAGTAGGAGCTAGAAAGTCAGCACCTTTAATTGAACTGTGCGTGGATGAGGCTGGTTCTAAATCACCCATTCAGTACATAGATATAGGTAATTACACGGTTTCCTGTTCACCTTTTACAATTAATTGCCAGGAACCTAAATTAGGCAGTCTCGTAGTACGTTGTTCGTTCTATGAGGACTTT	MT084071.1	100	308	25487	25695	-
											samtools faidx 33_new.fa	k141_4684	:	8	-	317
											samtools faidx 33_new.fa	k141_1410	:	569	-	916
											samtools faidx 33_new.fa	k141_4684	:	8	-	317
											samtools faidx 33_new.fa	k141_8112	:	1	-	423
											samtools faidx 33_new.fa	k141_4684	:	8	-	317
											samtools faidx 33_new.fa	k141_1671	:	243	-	720
											samtools faidx 33_new.fa	k141_1410	:	569	-	916
											samtools faidx 33_new.fa	k141_8112	:	1	-	423
											samtools faidx 33_new.fa	k141_1410	:	569	-	916
											samtools faidx 33_new.fa	k141_1671	:	243	-	720
											samtools faidx 33_new.fa	k141_8112	:	1	-	423
											samtools faidx 33_new.fa	k141_1671	:	243	-	720
											samtools faidx 33_new.fa	k141_12055	:	1	-	2192
											samtools faidx 33_new.fa	k141_15255	:	100	-	308
